# Supplementary material for: 4-Formyl­phenyl 2,3,4,6-tetra-O-acetyl-β-d-glucopyran­oside
Source: Acta Crystallogr Sect E Struct Rep Online. 2011 Mar 9;67(Pt 4):o825. doi: 10.1107/S1600536811008099 (PMC3099765; doi:10.1107/S1600536811008099)
Supplement: Supplementary file 2 [file e-67-0o825-Isup2.hkl]

# 
# h,k,l, Fc-squared, Fo-squared, sigma(Fo-squared) and status flag 
# 
data_I
_shelx_title '  P1  1855 Friedel pairs' 
_shelx_refln_list_code          4 
_shelx_F_calc_maximum       53.97 
_exptl_crystal_F_000       238.00 
_reflns_d_resolution_high  0.8010 
 
loop_ 
 _symmetry_equiv_pos_as_xyz 
 'x, y, z' 
 
_cell_length_a     5.7868 
_cell_length_b     8.9166 
_cell_length_c    11.4716 
_cell_angle_alpha 102.473 
_cell_angle_beta   93.481 
_cell_angle_gamma 102.780 
 
_shelx_F_squared_multiplier     1.000 
 
loop_ 
 _refln_index_h 
 _refln_index_k 
 _refln_index_l 
 _refln_F_squared_calc 
 _refln_F_squared_meas 
 _refln_F_squared_sigma 
 _refln_observed_status 
   1  -2 -13       20.82       19.19      0.69 o 
  -1  -1 -13        1.38        1.70      0.19 o 
   0  -1 -13        5.31        5.25      0.39 o 
   1  -1 -13        6.77        6.32      0.44 o 
   2  -1 -13       10.79        9.78      0.50 o 
  -1   0 -13       34.10       36.73      1.06 o 
   0   0 -13       15.08       15.15      0.73 o 
   1   0 -13       26.56       27.13      0.99 o 
   2   0 -13       98.29       85.74      1.88 o 
   3   0 -13       48.51       46.34      1.04 o 
  -1   1 -13       48.36       47.15      1.31 o 
   0   1 -13       20.41       19.86      0.87 o 
   1   1 -13       52.34       51.75      1.39 o 
   2   1 -13       17.08       15.21      0.68 o 
   3   1 -13       12.99       13.92      0.56 o 
  -1   2 -13       20.10       19.44      0.85 o 
   0   2 -13       41.79       39.82      2.19 o 
   1   2 -13        5.90        5.61      0.29 o 
   2   2 -13        1.83        1.74      0.21 o 
  -1   3 -13        8.14        7.10      0.45 o 
   0   3 -13        1.64        2.37      0.27 o 
   1   3 -13       12.51       10.31      0.57 o 
   2   3 -13        6.74        5.42      0.33 o 
  -2   4 -13       18.87       20.36      0.69 o 
  -1   4 -13       26.68       27.80      0.93 o 
   0   4 -13       29.00       30.72      1.02 o 
   1   4 -13        4.65        3.68      0.22 o 
   2   4 -13       19.97       18.38      1.13 o 
  -2   5 -13       39.05       39.40      0.96 o 
  -1   5 -13       83.07       82.25      1.63 o 
   0   5 -13       14.02       14.00      0.64 o 
   1   5 -13       18.32       18.55      0.71 o 
   2   5 -13        6.83        6.58      0.25 o 
  -1   6 -13       16.09       15.21      0.59 o 
   0   6 -13       19.15       18.86      0.68 o 
   1   6 -13       24.55       22.54      0.68 o 
   0  -3 -12       15.98       13.61      0.40 o 
   1  -3 -12      107.92       91.61      1.80 o 
   2  -3 -12        4.52        4.80      0.37 o 
  -1  -2 -12        1.93        2.07      0.19 o 
   0  -2 -12       58.45       55.43      0.98 o 
   1  -2 -12      192.92      173.86      2.93 o 
   2  -2 -12        5.85        4.74      0.47 o 
   3  -2 -12        4.27        3.41      0.20 o 
  -2  -1 -12       16.88       16.21      0.60 o 
  -1  -1 -12       10.68        9.29      0.39 o 
   0  -1 -12       56.17       57.12      1.65 o 
   1  -1 -12       63.53       58.64      2.72 o 
   2  -1 -12      115.48      107.23      1.77 o 
   3  -1 -12       61.05       52.79      3.23 o 
   4  -1 -12        9.45        8.40      0.40 o 
  -2   0 -12       73.96       77.70      1.55 o 
  -1   0 -12        7.44        7.02      0.46 o 
   0   0 -12        1.76        2.28      0.36 o 
   1   0 -12       36.89       33.00      1.30 o 
   2   0 -12      185.67      183.06      2.16 o 
   3   0 -12      141.48      137.08      2.33 o 
   4   0 -12       14.59       14.20      0.55 o 
  -2   1 -12       36.14       30.38      0.93 o 
  -1   1 -12       11.80       11.27      0.73 o 
   0   1 -12        4.87        4.82      0.51 o 
   1   1 -12      107.50      104.31      2.46 o 
   2   1 -12        5.44        5.34      0.33 o 
   3   1 -12       32.21       32.10      1.05 o 
   4   1 -12       71.60       65.37      1.24 o 
  -2   2 -12        6.13        5.53      0.41 o 
  -1   2 -12       22.66       21.26      0.69 o 
   0   2 -12        1.59        1.56      0.19 o 
   1   2 -12       65.74       64.39      1.25 o 
   2   2 -12        9.03        9.01      0.50 o 
   3   2 -12        0.60        0.60      0.10 o 
  -2   3 -12       51.79       55.27      1.44 o 
  -1   3 -12        9.74       10.37      0.48 o 
   0   3 -12       14.32       12.45      0.53 o 
   1   3 -12       26.98       24.86      0.95 o 
   2   3 -12       20.71       20.48      0.61 o 
   3   3 -12       39.88       36.65      0.99 o 
  -2   4 -12       11.63       11.95      0.66 o 
  -1   4 -12       34.50       34.09      1.22 o 
   0   4 -12       63.04       65.08      1.99 o 
   1   4 -12       23.33       21.12      0.88 o 
   2   4 -12       45.15       48.45      1.28 o 
   3   4 -12       11.97       12.06      0.53 o 
  -2   5 -12       43.65       45.22      1.28 o 
  -1   5 -12       34.84       38.19      1.25 o 
   0   5 -12        1.62        1.32      0.17 o 
   1   5 -12        3.59        4.16      0.37 o 
   2   5 -12       24.46       24.55      1.32 o 
   3   5 -12        7.88        8.18      0.39 o 
  -3   6 -12        0.63        0.33      0.09 o 
  -2   6 -12       53.03       53.65      1.31 o 
  -1   6 -12        5.02        5.49      0.44 o 
   0   6 -12        0.43        0.92      0.19 o 
   1   6 -12        1.95        1.48      0.16 o 
   2   6 -12        7.46        7.02      0.28 o 
  -2   7 -12       14.17       14.85      0.57 o 
  -1   7 -12       27.71       28.21      0.87 o 
   0   7 -12       11.81       11.77      0.54 o 
   1   7 -12       23.80       18.88      0.62 o 
  -1  -4 -11        1.78        1.61      0.18 o 
   0  -4 -11        6.08        4.79      0.85 o 
   1  -4 -11       61.96       54.61      3.02 o 
   2  -4 -11        3.76        3.27      0.24 o 
   3  -4 -11        0.76        0.63      0.13 o 
  -2  -3 -11        2.92        4.33      0.29 o 
  -1  -3 -11        0.39        0.72      0.13 o 
   0  -3 -11       85.41       82.52      3.68 o 
   1  -3 -11       10.30        9.32      0.44 o 
   2  -3 -11       11.02        9.33      0.61 o 
   3  -3 -11        6.68        5.55      0.28 o 
   4  -3 -11        4.36        3.24      0.25 o 
  -2  -2 -11       10.71       12.19      0.60 o 
  -1  -2 -11       20.61       21.88      0.98 o 
   0  -2 -11       50.14       49.02      1.41 o 
   1  -2 -11        7.56        5.67      0.36 o 
   2  -2 -11        1.14        0.95      0.14 o 
   3  -2 -11        8.81        7.61      0.37 o 
   4  -2 -11       11.23       10.62      0.52 o 
  -3  -1 -11       39.30       41.11      1.01 o 
  -2  -1 -11        3.18        3.28      0.25 o 
  -1  -1 -11        8.52        7.49      0.42 o 
   0  -1 -11       92.45       87.84      1.55 o 
   1  -1 -11      397.98      359.72      3.56 o 
   2  -1 -11      130.80      117.77      2.71 o 
   3  -1 -11       26.99       25.33      1.54 o 
   4  -1 -11        9.72        7.99      0.48 o 
  -3   0 -11       17.77       20.04      0.77 o 
  -2   0 -11       29.56       27.00      0.90 o 
  -1   0 -11       86.38       86.05      1.82 o 
   0   0 -11       29.71       29.28      0.88 o 
   1   0 -11       23.62       23.09      0.78 o 
   2   0 -11       18.07       18.53      0.67 o 
   3   0 -11       39.16       39.49      1.29 o 
   4   0 -11        7.68        7.31      0.60 o 
  -3   1 -11        4.06        5.15      0.41 o 
  -2   1 -11       42.15       47.72      1.08 o 
  -1   1 -11        0.79        0.78      0.24 o 
   0   1 -11        3.53        3.21      0.23 o 
   1   1 -11        6.60        7.46      0.45 o 
   2   1 -11       16.21       15.72      0.61 o 
   3   1 -11        4.46        4.28      0.28 o 
   4   1 -11       14.25       14.56      0.44 o 
  -4   2 -11        2.71        2.68      0.22 o 
  -3   2 -11       17.78       18.28      0.77 o 
  -2   2 -11       60.20       63.80      1.01 o 
  -1   2 -11       29.80       29.29      0.89 o 
   0   2 -11      122.55      127.02      1.97 o 
   1   2 -11       50.05       50.16      1.57 o 
   2   2 -11       92.46       92.37      2.24 o 
   3   2 -11        9.37       10.21      0.43 o 
   4   2 -11      107.64      100.35      4.36 o 
  -3   3 -11       34.05       35.07      1.04 o 
  -2   3 -11        1.66        1.98      0.30 o 
  -1   3 -11      103.18      112.52      1.84 o 
   0   3 -11      201.01      196.21      8.63 o 
   1   3 -11       18.55       19.00      0.67 o 
   2   3 -11       11.26       11.06      0.49 o 
   3   3 -11       72.46       68.57      1.15 o 
   4   3 -11       66.18       60.72      1.26 o 
  -3   4 -11       10.65       10.41      0.63 o 
  -2   4 -11      172.03      197.17      3.39 o 
  -1   4 -11        9.14       11.63      0.77 o 
   0   4 -11       57.94       58.13      1.20 o 
   1   4 -11       19.78       19.85      0.94 o 
   2   4 -11        8.59        8.85      0.59 o 
   3   4 -11       55.59       54.16      1.36 o 
   4   4 -11       39.16       40.53      0.92 o 
  -3   5 -11       17.90       18.79      0.83 o 
  -2   5 -11       66.37       80.91      1.98 o 
  -1   5 -11       21.30       19.36      0.97 o 
   0   5 -11       10.29       12.96      0.55 o 
   1   5 -11       25.82       29.02      1.00 o 
   2   5 -11       74.54       80.50      1.80 o 
   3   5 -11        7.22        6.85      0.43 o 
  -3   6 -11       21.24       24.58      0.89 o 
  -2   6 -11       12.33       13.09      0.73 o 
  -1   6 -11        7.63        9.77      0.65 o 
   0   6 -11       23.35       26.41      0.75 o 
   1   6 -11       11.71       11.96      0.53 o 
   2   6 -11       16.96       17.98      0.56 o 
   3   6 -11        9.47        8.55      0.31 o 
  -3   7 -11       14.30       12.57      0.60 o 
  -2   7 -11        6.31        7.35      0.48 o 
  -1   7 -11       18.36       22.55      0.90 o 
   0   7 -11       55.96       58.85      2.25 o 
   1   7 -11       12.54       12.31      0.36 o 
   2   7 -11       37.51       38.52      0.71 o 
  -2   8 -11        9.75        8.70      0.46 o 
  -1   8 -11        7.03        6.14      0.36 o 
   0   8 -11       43.97       40.08      1.11 o 
   1   8 -11       57.25       51.92      1.21 o 
   1  -6 -10       33.38       27.63      0.77 o 
  -1  -5 -10        1.80        1.57      0.18 o 
   0  -5 -10       22.43       19.72      0.78 o 
   1  -5 -10       21.98       19.68      0.84 o 
   2  -5 -10       85.11       64.24      1.08 o 
   3  -5 -10       20.55       14.37      1.11 o 
  -2  -4 -10        2.75        2.88      0.25 o 
  -1  -4 -10        9.67        9.11      0.57 o 
   0  -4 -10       23.58       19.72      0.65 o 
   1  -4 -10       17.33       14.61      0.58 o 
   2  -4 -10       25.62       21.79      0.95 o 
   3  -4 -10       15.82       14.07      0.72 o 
   4  -4 -10       40.69       33.33      0.64 o 
  -2  -3 -10       11.39       12.52      0.65 o 
  -1  -3 -10        1.85        2.08      0.30 o 
   0  -3 -10      126.18      108.81      3.08 o 
   1  -3 -10        8.13        6.82      0.42 o 
   2  -3 -10       20.34       18.71      0.65 o 
   3  -3 -10      108.60       98.41      1.77 o 
   4  -3 -10       22.29       19.08      0.53 o 
   5  -3 -10        8.00        7.51      0.36 o 
  -3  -2 -10        8.06        6.86      0.44 o 
  -2  -2 -10       42.15       42.06      2.49 o 
  -1  -2 -10       24.67       25.42      0.97 o 
   0  -2 -10      217.78      193.92      2.57 o 
   1  -2 -10      125.82      102.88      2.17 o 
   2  -2 -10        6.32        6.57      0.39 o 
   3  -2 -10       57.14       55.45      1.11 o 
   4  -2 -10        5.27        4.66      0.27 o 
   5  -2 -10        2.47        2.36      0.22 o 
  -3  -1 -10        6.24        6.76      0.50 o 
  -2  -1 -10       27.50       27.03      1.59 o 
  -1  -1 -10       39.69       38.63      1.06 o 
   0  -1 -10      214.93      186.22      5.85 o 
   1  -1 -10      190.84      168.64      3.82 o 
   2  -1 -10        9.45        9.58      0.49 o 
   3  -1 -10        9.76        9.34      0.65 o 
   4  -1 -10       83.90       77.38      3.93 o 
   5  -1 -10       20.26       16.98      1.69 o 
  -4   0 -10       48.00       56.85      1.23 o 
  -3   0 -10        5.21        5.45      0.48 o 
  -2   0 -10       50.85       49.90      2.24 o 
  -1   0 -10        1.75        2.32      0.26 o 
   0   0 -10       46.87       44.92      1.13 o 
   1   0 -10       43.90       40.19      1.05 o 
   2   0 -10        4.03        3.61      0.30 o 
   3   0 -10        4.36        4.27      0.29 o 
   4   0 -10        2.87        2.93      0.22 o 
   5   0 -10        7.88        7.09      0.27 o 
  -4   1 -10       19.50       20.49      0.77 o 
  -3   1 -10       49.08       50.75      1.55 o 
  -2   1 -10       25.66       26.67      0.68 o 
  -1   1 -10       10.63       10.97      0.44 o 
   0   1 -10       54.39       51.70      1.23 o 
   1   1 -10      154.85      136.00      3.40 o 
   2   1 -10       27.98       26.61      0.65 o 
   3   1 -10        7.78        7.68      0.47 o 
   4   1 -10       56.84       54.36      1.00 o 
   5   1 -10        0.52        0.73      0.12 o 
  -4   2 -10       32.06       35.48      1.07 o 
  -3   2 -10        9.37        9.57      0.65 o 
  -2   2 -10      124.11      129.07      1.62 o 
  -1   2 -10      398.87      398.83      4.02 o 
   0   2 -10      122.16      120.74      1.96 o 
   1   2 -10       29.22       27.31      0.67 o 
   2   2 -10       32.90       33.16      0.88 o 
   3   2 -10       27.22       27.28      0.87 o 
   4   2 -10       64.41       64.01      1.66 o 
   5   2 -10       48.48       46.28      0.99 o 
  -4   3 -10       20.72       21.32      0.81 o 
  -3   3 -10       18.80       21.14      0.68 o 
  -2   3 -10       13.57       15.03      0.66 o 
  -1   3 -10      130.87      129.43      2.05 o 
   0   3 -10      109.68      105.19      1.71 o 
   1   3 -10       70.21       62.55      1.28 o 
   2   3 -10       21.54       21.12      0.71 o 
   3   3 -10       23.35       22.36      0.92 o 
   4   3 -10       31.85       31.29      0.99 o 
   5   3 -10       33.55       29.35      0.69 o 
  -4   4 -10       27.91       24.95      1.23 o 
  -3   4 -10       27.74       27.80      1.72 o 
  -2   4 -10      116.89      124.43      2.74 o 
  -1   4 -10       49.13       51.58      1.22 o 
   0   4 -10        2.88        2.73      0.36 o 
   1   4 -10       93.28       93.77      1.61 o 
   2   4 -10      143.20      144.77      1.97 o 
   3   4 -10       65.26       67.79      1.66 o 
   4   4 -10       10.30       12.51      0.57 o 
  -4   5 -10       34.53       35.53      1.11 o 
  -3   5 -10      164.69      189.05      3.27 o 
  -2   5 -10      146.43      154.02      3.07 o 
  -1   5 -10       13.66       12.59      0.56 o 
   0   5 -10       40.45       42.16      1.47 o 
   1   5 -10      105.11      111.28      2.41 o 
   2   5 -10       20.27       22.11      0.95 o 
   3   5 -10        9.29       10.19      0.58 o 
   4   5 -10        0.48        0.83      0.13 o 
  -4   6 -10        5.73        5.08      0.40 o 
  -3   6 -10       24.47       27.84      1.08 o 
  -2   6 -10       21.28       26.13      1.12 o 
  -1   6 -10        7.73        8.74      0.66 o 
   0   6 -10       45.26       43.63      1.24 o 
   1   6 -10       10.16       10.62      0.51 o 
   2   6 -10        9.37        9.58      0.60 o 
   3   6 -10       20.33       21.99      0.67 o 
  -4   7 -10        4.98        4.79      0.35 o 
  -3   7 -10        2.74        3.51      0.34 o 
  -2   7 -10        4.84        4.44      0.42 o 
  -1   7 -10       39.74       46.63      2.94 o 
   0   7 -10        6.30        7.19      0.32 o 
   1   7 -10       16.21       18.03      0.62 o 
   2   7 -10       36.63       39.47      0.83 o 
   3   7 -10       25.46       22.07      0.73 o 
  -3   8 -10       24.92       23.19      0.84 o 
  -2   8 -10       23.65       20.49      0.75 o 
  -1   8 -10        7.33        7.67      0.46 o 
   0   8 -10        1.84        1.32      0.24 o 
   1   8 -10        0.97        0.84      0.18 o 
   2   8 -10       50.32       46.34      1.13 o 
  -1   9 -10        8.86        8.29      0.48 o 
   0   9 -10        6.34        6.60      0.43 o 
   0  -6  -9       70.59       68.56      1.49 o 
   1  -6  -9       73.08       53.52      3.94 o 
   2  -6  -9       34.00       25.79      0.88 o 
   3  -6  -9        7.24        5.16      0.37 o 
  -2  -5  -9       29.23       27.09      0.73 o 
  -1  -5  -9        7.95        8.04      0.34 o 
   0  -5  -9       33.17       29.77      1.17 o 
   1  -5  -9        7.47        5.49      0.48 o 
   2  -5  -9       10.24        8.89      0.60 o 
   3  -5  -9       20.94       17.10      0.78 o 
   4  -5  -9       40.04       32.81      1.80 o 
  -2  -4  -9       15.30       15.40      0.61 o 
  -1  -4  -9        6.39        5.70      0.33 o 
   0  -4  -9      176.93      144.36      2.10 o 
   1  -4  -9      146.10      122.47      2.64 o 
   2  -4  -9        6.90        5.65      0.52 o 
   3  -4  -9       15.87       13.33      1.22 o 
   4  -4  -9       17.09       15.60      0.51 o 
   5  -4  -9       76.98       74.14      1.32 o 
  -3  -3  -9       13.55       14.29      0.51 o 
  -2  -3  -9       22.27       24.10      0.86 o 
  -1  -3  -9       50.54       45.82      1.14 o 
   0  -3  -9       76.81       67.58      1.47 o 
   1  -3  -9       14.49       14.03      0.87 o 
   2  -3  -9       19.93       16.93      0.79 o 
   3  -3  -9       54.57       49.51      2.70 o 
   4  -3  -9        0.83        0.64      0.11 o 
   5  -3  -9       48.55       42.35      1.05 o 
  -4  -2  -9        7.28        6.24      0.34 o 
  -3  -2  -9        9.79        9.83      0.41 o 
  -2  -2  -9        7.02        9.39      0.49 o 
  -1  -2  -9      254.88      222.96      2.98 o 
   0  -2  -9      235.18      184.35      8.79 o 
   1  -2  -9       78.48       70.08      1.34 o 
   2  -2  -9       92.69       85.61      1.49 o 
   3  -2  -9        6.77        6.41      0.64 o 
   4  -2  -9       39.99       38.55      0.87 o 
   5  -2  -9        5.88        6.03      0.36 o 
  -4  -1  -9       20.27       22.23      0.81 o 
  -3  -1  -9       29.97       30.58      1.21 o 
  -2  -1  -9       18.16       20.10      0.76 o 
  -1  -1  -9      108.68      103.26      1.89 o 
   0  -1  -9       17.32       12.32      0.82 o 
   1  -1  -9       74.21       68.11      1.33 o 
   2  -1  -9       63.44       60.87      1.70 o 
   3  -1  -9       30.99       32.36      0.91 o 
   4  -1  -9       61.94       62.10      2.10 o 
   5  -1  -9        7.23        7.85      0.35 o 
  -4   0  -9        3.51        4.04      0.38 o 
  -3   0  -9       20.24       21.91      1.07 o 
  -2   0  -9      125.46      129.12      4.63 o 
  -1   0  -9      118.51      118.93      3.84 o 
   0   0  -9       47.12       37.95      0.78 o 
   1   0  -9       44.16       40.27      1.01 o 
   2   0  -9       50.38       51.86      1.13 o 
   3   0  -9       80.00       78.13      1.36 o 
   4   0  -9       36.60       40.42      0.91 o 
   5   0  -9       83.76       85.41      2.17 o 
  -5   1  -9        1.12        0.70      0.12 o 
  -4   1  -9        9.24        9.50      0.61 o 
  -3   1  -9       72.26       82.30      2.17 o 
  -2   1  -9      168.55      169.09      3.33 o 
  -1   1  -9      162.18      144.27      1.71 o 
   0   1  -9       20.41       20.29      0.68 o 
   1   1  -9       60.83       54.72      1.60 o 
   2   1  -9        9.50        9.27      0.42 o 
   3   1  -9      171.25      179.08      2.23 o 
   4   1  -9      172.06      174.10      4.51 o 
   5   1  -9       84.20       89.79      1.71 o 
  -5   2  -9        0.82        0.36      0.10 o 
  -4   2  -9       15.89       18.43      0.87 o 
  -3   2  -9       33.47       38.99      1.31 o 
  -2   2  -9      444.09      459.44      4.46 o 
  -1   2  -9      643.81      649.38     12.16 o 
   0   2  -9       87.98       84.06      1.45 o 
   1   2  -9       40.14       34.86      0.71 o 
   2   2  -9      174.78      175.87      2.21 o 
   3   2  -9      520.20      526.91      4.50 o 
   4   2  -9       42.54       43.34      1.34 o 
   5   2  -9       31.39       29.24      0.87 o 
  -4   3  -9        2.16        2.22      0.30 o 
  -3   3  -9       32.86       36.22      0.98 o 
  -2   3  -9       75.83       81.23      1.26 o 
  -1   3  -9       67.54       67.78      3.03 o 
   0   3  -9       37.96       34.10      0.73 o 
   1   3  -9      179.32      180.52      2.61 o 
   2   3  -9       26.83       25.27      0.77 o 
   3   3  -9      147.70      150.13      2.31 o 
   4   3  -9        7.54        6.97      0.37 o 
   5   3  -9       51.29       48.62      1.07 o 
  -4   4  -9       47.45       49.20      1.40 o 
  -3   4  -9      117.84      131.45      1.92 o 
  -2   4  -9        4.94        5.70      0.56 o 
  -1   4  -9       41.24       43.25      0.88 o 
   0   4  -9       10.00       10.04      0.67 o 
   1   4  -9       40.09       40.46      1.01 o 
   2   4  -9      136.45      137.82      1.94 o 
   3   4  -9       31.43       33.10      1.27 o 
   4   4  -9       24.50       24.21      1.30 o 
  -3   5  -9       47.52       55.15      1.74 o 
  -2   5  -9        6.85        6.64      0.60 o 
  -1   5  -9      121.25      126.23      1.93 o 
   0   5  -9        2.16        1.90      0.23 o 
   1   5  -9       44.66       46.73      1.51 o 
   2   5  -9       40.61       44.18      1.42 o 
   3   5  -9       82.48       87.27      1.91 o 
   4   5  -9       21.11       18.42      0.67 o 
  -4   6  -9       46.61       51.02      1.51 o 
  -3   6  -9       77.89       82.78      2.07 o 
  -2   6  -9       15.62       15.07      0.90 o 
  -1   6  -9        7.04        8.71      0.40 o 
   0   6  -9       26.63       30.57      0.93 o 
   1   6  -9      182.36      201.50      3.46 o 
   2   6  -9       61.44       66.73      1.73 o 
   3   6  -9      241.14      244.44      3.33 o 
   4   6  -9       21.57       21.73      0.72 o 
  -4   7  -9        0.49        0.81      0.18 o 
  -3   7  -9       30.32       33.97      1.19 o 
  -2   7  -9        5.76        4.55      0.45 o 
  -1   7  -9       34.73       33.57      0.95 o 
   0   7  -9        2.51        3.31      0.35 o 
   1   7  -9       43.93       46.30      1.08 o 
   2   7  -9       60.19       67.12      1.19 o 
   3   7  -9       30.86       26.87      3.28 o 
  -4   8  -9        0.21        0.30      0.09 o 
  -3   8  -9       25.99       26.28      1.03 o 
  -2   8  -9       20.38       19.99      0.97 o 
  -1   8  -9        9.19        9.14      0.70 o 
   0   8  -9       52.52       53.59      1.72 o 
   1   8  -9       28.87       29.47      1.18 o 
   2   8  -9        5.79        6.38      0.46 o 
  -3   9  -9        8.27        6.10      0.37 o 
  -2   9  -9       16.49       16.28      0.75 o 
  -1   9  -9        0.91        0.82      0.18 o 
   0   9  -9       11.30       11.36      0.67 o 
   1   9  -9       60.40       57.76      1.39 o 
   0  -7  -8       32.32       29.53      0.85 o 
   1  -7  -8        6.54        4.39      0.37 o 
   2  -7  -8      107.71       62.33      1.29 o 
   3  -7  -8       18.84       11.63      0.51 o 
  -1  -6  -8        7.82        7.33      0.31 o 
   0  -6  -8        7.88        7.88      0.58 o 
   1  -6  -8       45.77       36.24      1.16 o 
   2  -6  -8       13.20       11.32      0.64 o 
   3  -6  -8       19.94       17.21      0.76 o 
   4  -6  -8        9.70        6.16      1.11 o 
  -2  -5  -8        0.09        0.22      0.07 o 
  -1  -5  -8       29.32       27.63      1.15 o 
   0  -5  -8        1.57        1.60      0.20 o 
   1  -5  -8       13.00       10.92      0.71 o 
   2  -5  -8        6.18        7.15      0.57 o 
   3  -5  -8       11.46        8.04      0.51 o 
   4  -5  -8       43.16       39.75      1.09 o 
   5  -5  -8       17.16       13.93      1.07 o 
  -3  -4  -8       30.92       44.43      6.14 o 
  -2  -4  -8       19.22       19.22      0.62 o 
  -1  -4  -8       49.11       45.56      1.65 o 
   0  -4  -8       43.57       36.18      1.38 o 
   1  -4  -8       72.78       62.30      1.33 o 
   2  -4  -8       47.53       37.60      1.23 o 
   3  -4  -8       46.57       37.19      1.23 o 
   4  -4  -8       80.73       72.24      1.67 o 
   5  -4  -8        9.58        8.39      0.32 o 
  -3  -3  -8        7.81       10.50      1.09 o 
  -2  -3  -8        5.94        5.33      0.35 o 
  -1  -3  -8       93.00       76.83      1.55 o 
   0  -3  -8      439.04      366.06      5.25 o 
   1  -3  -8       87.64       74.49      1.44 o 
   2  -3  -8       76.58       66.43      1.72 o 
   3  -3  -8       77.61       72.83      1.83 o 
   4  -3  -8       11.80       11.89      0.68 o 
   5  -3  -8        3.12        3.04      0.29 o 
  -4  -2  -8        0.72        0.44      0.12 o 
  -3  -2  -8        1.99        2.93      0.26 o 
  -2  -2  -8       90.38       77.20      2.07 o 
  -1  -2  -8       42.78       37.23      1.89 o 
   0  -2  -8       39.20       40.31      1.47 o 
   1  -2  -8       30.90       27.81      0.82 o 
   2  -2  -8        5.35        4.31      0.42 o 
   3  -2  -8       34.34       30.14      1.15 o 
   4  -2  -8        8.63        8.95      0.42 o 
   5  -2  -8       61.81       63.11      1.22 o 
   6  -2  -8        0.76        0.46      0.09 o 
  -4  -1  -8       51.03       55.59      1.87 o 
  -3  -1  -8       25.14       25.36      2.97 o 
  -2  -1  -8       96.00       94.03      1.73 o 
  -1  -1  -8       38.56       37.19      1.05 o 
   0  -1  -8       67.84       55.08      1.68 o 
   1  -1  -8      177.75      156.97      5.77 o 
   2  -1  -8       46.77       44.18      2.67 o 
   3  -1  -8        2.89        2.82      0.28 o 
   4  -1  -8        7.46        8.73      1.01 o 
   5  -1  -8      113.02      115.49      1.50 o 
   6  -1  -8        1.70        2.06      0.20 o 
  -5   0  -8        1.03        1.28      0.17 o 
  -4   0  -8       47.90       57.63      2.31 o 
  -3   0  -8       54.45       54.13      1.26 o 
  -2   0  -8       74.76       75.22      1.53 o 
  -1   0  -8       27.32       26.44      0.86 o 
   0   0  -8      177.93      154.37     15.22 o 
   1   0  -8       33.96       30.23      0.88 o 
   2   0  -8       37.54       32.41      0.88 o 
   3   0  -8      222.73      211.49      2.39 o 
   4   0  -8       17.29       17.53      0.61 o 
   5   0  -8       12.40       13.45      0.47 o 
   6   0  -8       11.64       12.12      0.47 o 
  -5   1  -8       42.28       49.23      1.23 o 
  -4   1  -8       31.03       30.64      1.23 o 
  -3   1  -8      337.19      359.39      3.06 o 
  -2   1  -8      224.90      234.39      8.19 o 
  -1   1  -8        0.92        2.43      0.31 o 
   0   1  -8       40.95       46.51      2.52 o 
   1   1  -8       62.86       61.09      2.85 o 
   2   1  -8      332.67      315.44      7.74 o 
   3   1  -8      204.37      207.53      3.79 o 
   4   1  -8      172.28      172.78      2.35 o 
   5   1  -8        1.01        1.03      0.19 o 
   6   1  -8        7.63        7.33      0.34 o 
  -5   2  -8        8.28        8.26      0.51 o 
  -4   2  -8       20.85       23.52      1.08 o 
  -3   2  -8      133.84      147.34      5.74 o 
  -2   2  -8      251.43      256.14      2.30 o 
  -1   2  -8      367.27      340.39      8.13 o 
   0   2  -8      111.43      105.35      3.89 o 
   1   2  -8      100.66       91.06      1.78 o 
   2   2  -8       53.38       53.18      1.01 o 
   3   2  -8       45.30       50.54      1.07 o 
   4   2  -8       11.97       10.82      0.46 o 
   5   2  -8       12.23       11.85      0.41 o 
  -5   3  -8       21.34       21.78      0.86 o 
  -4   3  -8       34.03       38.27      1.37 o 
  -3   3  -8      219.66      244.83      6.39 o 
  -2   3  -8      190.32      195.68      3.06 o 
  -1   3  -8      122.87      128.72      2.39 o 
   0   3  -8       57.63       53.91      2.71 o 
   1   3  -8       55.35       49.39      0.97 o 
   2   3  -8      108.96      106.42      1.55 o 
   3   3  -8        4.16        3.72      0.23 o 
   4   3  -8        0.86        1.26      0.19 o 
   5   3  -8       39.54       37.97      0.71 o 
  -4   4  -8       38.93       39.65      1.36 o 
  -3   4  -8      183.43      195.22      2.48 o 
  -2   4  -8       42.49       44.92      1.74 o 
  -1   4  -8      113.18      118.34      2.36 o 
   0   4  -8       73.21       69.33      1.58 o 
   1   4  -8      180.29      178.22      2.25 o 
   2   4  -8      339.22      334.40      3.22 o 
   3   4  -8       37.14       40.38      0.95 o 
   4   4  -8       40.11       40.68      0.87 o 
   5   4  -8       14.40       13.04      0.56 o 
  -5   5  -8       11.17        9.85      0.55 o 
  -3   5  -8      228.35      233.42      9.97 o 
  -2   5  -8       17.04       18.58      1.00 o 
  -1   5  -8       15.34       13.96      0.71 o 
   0   5  -8        5.08        4.20      0.39 o 
   1   5  -8      198.77      193.53     16.97 o 
   2   5  -8      160.11      164.28      2.10 o 
   3   5  -8       40.94       43.96      0.96 o 
   4   5  -8        3.52        3.90      0.25 o 
  -5   6  -8       41.68       42.09      1.16 o 
  -4   6  -8        6.09        7.53      0.62 o 
  -3   6  -8       13.37       12.41      0.81 o 
  -2   6  -8        7.62        8.70      0.68 o 
  -1   6  -8        0.38        0.47      0.12 o 
   0   6  -8       46.11       50.11      2.22 o 
   1   6  -8       37.93       41.29      1.44 o 
   2   6  -8      119.65      125.69      2.51 o 
   3   6  -8       78.16       79.67      1.73 o 
   4   6  -8        7.64        7.54      0.47 o 
  -5   7  -8       49.30       52.20      1.21 o 
  -4   7  -8       10.43       11.37      0.72 o 
  -3   7  -8        1.76        1.26      0.24 o 
  -2   7  -8       62.04       58.11      1.55 o 
  -1   7  -8       47.62       47.58      1.17 o 
   0   7  -8       27.96       31.53      0.95 o 
   1   7  -8      112.61      127.30      1.95 o 
   2   7  -8      108.76      118.42      4.10 o 
   3   7  -8       15.02       15.19      0.76 o 
  -4   8  -8        2.17        2.25      0.28 o 
  -3   8  -8       23.28       21.27      1.01 o 
  -2   8  -8        7.95        8.75      0.71 o 
  -1   8  -8        9.72        9.53      0.77 o 
   0   8  -8       19.87       23.28      1.18 o 
   1   8  -8        9.42        9.63      0.46 o 
   2   8  -8        7.98        7.17      0.54 o 
  -3   9  -8        5.66        5.14      0.29 o 
  -2   9  -8       11.70       10.62      0.70 o 
  -1   9  -8       14.66       15.46      0.88 o 
   0   9  -8       51.60       56.67      1.67 o 
   1   9  -8       15.38       13.61      0.72 o 
  -2  10  -8        9.52        9.75      0.53 o 
  -1  10  -8        2.19        1.96      0.25 o 
   0  10  -8       39.09       38.76      1.08 o 
   1  -8  -7       47.52       36.46      0.95 o 
  -1  -7  -7       51.53       47.99      5.78 o 
   0  -7  -7       18.05       17.47      0.80 o 
   2  -7  -7       11.99       10.71      0.58 o 
   3  -7  -7       11.45        9.53      0.53 o 
   4  -7  -7       39.17       35.23      0.94 o 
  -2  -6  -7        8.06        7.70      1.07 o 
  -1  -6  -7       27.13       26.50      1.05 o 
   0  -6  -7        6.08        4.69      0.60 o 
   1  -6  -7       63.71       52.30      1.51 o 
   4  -6  -7       21.40       18.69      0.70 o 
   5  -6  -7       61.33       51.16      1.02 o 
  -3  -5  -7        5.75        6.35      0.43 o 
  -2  -5  -7       14.66       14.90      0.53 o 
  -1  -5  -7       66.25       55.70      1.81 o 
   0  -5  -7      139.95      111.36      2.71 o 
   1  -5  -7       14.49       12.90      0.59 o 
   2  -5  -7      212.82      168.66      3.46 o 
   3  -5  -7       48.63       37.68      2.79 o 
   4  -5  -7       45.25       41.56      1.22 o 
   5  -5  -7       39.19       32.14      0.93 o 
  -4  -4  -7       15.39       15.13      0.52 o 
  -3  -4  -7       53.57       59.74      4.76 o 
  -2  -4  -7       12.03       13.36      0.56 o 
  -1  -4  -7       84.05       74.10      2.23 o 
   0  -4  -7      111.74       96.78      4.29 o 
   1  -4  -7      145.10      118.93      6.74 o 
   2  -4  -7      171.44      135.27      3.95 o 
   3  -4  -7       97.69       76.45      1.41 o 
   4  -4  -7      181.40      167.33      2.86 o 
   5  -4  -7        8.35        7.89      0.50 o 
   6  -4  -7       10.74       11.55      0.45 o 
  -4  -3  -7       15.27       17.45      0.96 o 
  -3  -3  -7       20.62       25.27      0.76 o 
  -2  -3  -7       17.73       14.21      0.92 o 
  -1  -3  -7      320.92      259.58      2.94 o 
   0  -3  -7        9.39        9.38      0.69 o 
   1  -3  -7        9.22        9.57      0.70 o 
   2  -3  -7       21.15       19.43      0.85 o 
   3  -3  -7       55.36       50.61      1.07 o 
   4  -3  -7       51.09       48.60      1.07 o 
   5  -3  -7        6.79        7.45      0.41 o 
   6  -3  -7        0.65        0.68      0.08 o 
  -4  -2  -7        0.44        0.60      0.10 o 
  -3  -2  -7       20.03       20.94      0.74 o 
  -2  -2  -7       38.73       34.88      0.96 o 
  -1  -2  -7      265.61      209.18      2.67 o 
   0  -2  -7       76.97       72.54      3.22 o 
   1  -2  -7       50.21       47.72      1.46 o 
   2  -2  -7      139.74      125.89      2.36 o 
   3  -2  -7       28.10       28.37      1.07 o 
   4  -2  -7      237.97      224.26      2.47 o 
   5  -2  -7      202.44      209.36      2.24 o 
   6  -2  -7       14.93       14.03      1.10 o 
  -5  -1  -7       23.91       23.56      0.57 o 
  -4  -1  -7       22.71       26.23      0.77 o 
  -3  -1  -7      229.05      252.57     14.40 o 
  -2  -1  -7        4.85        4.60      0.28 o 
  -1  -1  -7        6.82        5.41      1.37 o 
   0  -1  -7       57.50       49.44      1.14 o 
   1  -1  -7       37.83       38.02      1.03 o 
   2  -1  -7      171.65      165.09      4.57 o 
   3  -1  -7       29.75       27.72      0.70 o 
   4  -1  -7      156.12      151.64      1.96 o 
   5  -1  -7       27.67       29.86      0.84 o 
   6  -1  -7       46.75       47.57      1.10 o 
  -5   0  -7       20.35       20.43      0.55 o 
  -4   0  -7      107.43      119.05      1.79 o 
  -3   0  -7       46.54       48.91      1.98 o 
  -2   0  -7       54.90       49.23      1.35 o 
  -1   0  -7      487.95      466.84      8.58 o 
   0   0  -7      133.60      121.20      3.71 o 
   1   0  -7        2.55        3.65      0.62 o 
   2   0  -7       51.42       54.41      2.60 o 
   3   0  -7       43.81       38.61      0.83 o 
   4   0  -7       93.72       97.06      1.51 o 
   5   0  -7       18.68       18.59      0.58 o 
   6   0  -7       30.71       30.33      0.85 o 
  -5   1  -7        3.72        4.10      0.26 o 
  -4   1  -7      116.70      129.84      3.66 o 
  -3   1  -7       89.40       93.11      3.53 o 
  -2   1  -7      283.04      266.62      3.47 o 
  -1   1  -7       42.40       43.34      2.38 o 
   0   1  -7      309.82      333.62      6.55 o 
   1   1  -7      163.94      164.83      4.43 o 
   2   1  -7      335.60      329.71      7.01 o 
   3   1  -7       73.37       79.17      2.03 o 
   4   1  -7       79.32       73.60      1.07 o 
   5   1  -7       37.58       36.98      0.91 o 
   6   1  -7        8.80        8.76      0.42 o 
  -5   2  -7       26.03       28.36      2.33 o 
  -4   2  -7      154.05      175.59      3.35 o 
  -3   2  -7      211.98      242.14      6.70 o 
  -2   2  -7       17.47       20.82      0.67 o 
  -1   2  -7       43.33       46.60      2.45 o 
   0   2  -7       19.39       18.48      1.45 o 
   1   2  -7       16.23       17.36      1.40 o 
   2   2  -7      212.72      224.18      5.75 o 
   3   2  -7      130.55      130.71      2.24 o 
   4   2  -7       80.75       80.97      1.38 o 
   5   2  -7       62.15       65.32      1.72 o 
   6   2  -7       12.68        9.97      0.39 o 
  -5   3  -7       42.60       46.05      1.40 o 
  -4   3  -7      141.74      152.04      3.08 o 
  -3   3  -7      190.11      195.81      4.79 o 
  -2   3  -7        8.38        8.31      0.42 o 
  -1   3  -7       75.37       75.21      3.21 o 
   0   3  -7       24.20       28.48      1.86 o 
   1   3  -7      148.24      142.70      4.36 o 
   2   3  -7      319.54      285.79      3.20 o 
   3   3  -7        2.57        1.73      0.18 o 
   4   3  -7        5.16        5.47      0.34 o 
   5   3  -7       19.42       19.29      0.78 o 
  -4   4  -7       52.84       58.48      1.76 o 
  -3   4  -7      290.11      314.42      3.30 o 
  -2   4  -7       71.06       74.53      2.27 o 
  -1   4  -7        2.89        3.09      0.70 o 
   0   4  -7      209.96      233.67      5.81 o 
   1   4  -7      151.19      144.32      3.09 o 
   2   4  -7      102.27      106.68      3.16 o 
   3   4  -7       61.36       63.32      1.22 o 
   4   4  -7       56.14       59.62      1.11 o 
   5   4  -7        8.52        6.65      0.61 o 
  -5   5  -7       46.29       46.60      1.43 o 
  -4   5  -7      234.42      244.70      3.86 o 
  -3   5  -7      221.63      222.03      7.48 o 
  -2   5  -7        0.73        1.34      0.34 o 
  -1   5  -7       46.18       49.56      1.45 o 
   0   5  -7      386.52      390.13      4.93 o 
   1   5  -7      280.53      284.06      2.88 o 
   2   5  -7      378.31      388.63      3.63 o 
   3   5  -7       29.26       30.04      1.33 o 
   4   5  -7       25.63       25.07      1.48 o 
   5   5  -7        3.94        3.30      0.24 o 
  -5   6  -7       47.12       49.81      1.45 o 
  -4   6  -7       14.87       16.13      0.97 o 
  -3   6  -7      127.92      131.42      2.83 o 
  -2   6  -7        5.84        7.91      0.48 o 
  -1   6  -7       78.37       87.11      1.30 o 
   0   6  -7       54.46       56.27      1.28 o 
   1   6  -7       13.12       12.22      0.75 o 
   2   6  -7      269.49      272.68      3.75 o 
   3   6  -7       46.26       48.65      0.97 o 
   4   6  -7       16.65       16.64      0.50 o 
  -5   7  -7        4.91        5.56      0.44 o 
  -4   7  -7       18.77       21.10      1.06 o 
  -3   7  -7      166.50      180.82      5.96 o 
  -2   7  -7       83.09       89.71      1.67 o 
  -1   7  -7       24.32       24.87      1.32 o 
   0   7  -7        7.94        9.01      0.65 o 
   1   7  -7       10.98       11.52      0.45 o 
   2   7  -7       44.55       47.38      1.24 o 
   3   7  -7       59.83       57.92      1.77 o 
  -5   8  -7        0.72        0.97      0.16 o 
  -4   8  -7        3.94        3.28      0.38 o 
  -3   8  -7        3.46        4.66      0.35 o 
  -2   8  -7        0.33        0.48      0.19 o 
  -1   8  -7        1.28        1.97      0.38 o 
   0   8  -7      112.93      114.44      4.03 o 
   1   8  -7       21.24       22.10      0.69 o 
   2   8  -7       18.18       18.60      0.61 o 
  -4   9  -7       40.69       41.43      1.14 o 
  -3   9  -7       35.14       34.70      1.09 o 
  -2   9  -7        6.20        6.71      0.60 o 
  -1   9  -7       14.58       16.63      0.97 o 
   0   9  -7      121.06      124.12      3.46 o 
   1   9  -7        1.19        1.13      0.14 o 
   2   9  -7       37.49       29.08      0.87 o 
  -3  10  -7       17.68       17.04      0.69 o 
  -2  10  -7        2.76        3.82      0.38 o 
  -1  10  -7        0.30        0.23      0.12 o 
   0  10  -7       27.95       26.53      0.97 o 
   0  -8  -6        0.57        0.55      0.11 o 
   3  -8  -6       39.62       27.03      0.80 o 
   4  -8  -6       15.59       11.80      0.46 o 
  -2  -7  -6        6.26        7.42      0.39 o 
  -1  -7  -6        0.16        0.25      0.10 o 
   0  -7  -6        5.49        5.14      0.50 o 
   4  -7  -6       15.81       12.08      0.50 o 
  -3  -6  -6        3.65        4.95      0.34 o 
  -2  -6  -6       17.53       15.37      0.54 o 
  -1  -6  -6       18.58       15.72      0.77 o 
   0  -6  -6       18.19       15.53      0.98 o 
   1  -6  -6      303.78      255.26     25.06 o 
   2  -6  -6       27.97       21.78      1.17 o 
   3  -6  -6        2.01        1.78      0.19 o 
   4  -6  -6       58.07       48.72      1.28 o 
   5  -6  -6       39.83       35.85      0.96 o 
  -3  -5  -6        8.48       10.77      0.61 o 
  -2  -5  -6       26.22       24.81      0.95 o 
  -1  -5  -6       28.72       21.88      1.01 o 
   0  -5  -6      213.52      190.68      3.70 o 
   1  -5  -6      543.23      417.31      6.03 o 
   2  -5  -6      351.90      272.20      4.62 o 
   3  -5  -6       51.12       40.87      1.60 o 
   4  -5  -6       77.50       63.43      1.89 o 
   5  -5  -6        4.04        4.70      0.38 o 
   6  -5  -6       45.11       48.30      0.98 o 
  -4  -4  -6       47.63       63.13      1.40 o 
  -3  -4  -6       68.42       84.96      2.83 o 
  -2  -4  -6        3.46        4.95      0.46 o 
  -1  -4  -6      436.66      339.17      6.65 o 
   0  -4  -6       61.50       52.25      1.36 o 
   1  -4  -6       21.75       22.35      2.60 o 
   2  -4  -6      193.53      176.78      2.92 o 
   3  -4  -6       49.60       37.63      2.61 o 
   4  -4  -6       38.40       34.65      1.39 o 
   5  -4  -6       29.64       23.57      0.88 o 
   6  -4  -6       15.61       15.66      0.56 o 
  -4  -3  -6       37.15       42.60      4.06 o 
  -3  -3  -6       69.25       64.23      2.08 o 
  -2  -3  -6       24.48       24.72      1.03 o 
  -1  -3  -6       38.05       37.69      4.33 o 
   0  -3  -6       85.05       79.45      2.38 o 
   1  -3  -6      165.88      147.29      2.58 o 
   2  -3  -6       72.05       74.36      1.69 o 
   3  -3  -6       52.51       44.11      2.38 o 
   4  -3  -6      111.66      100.82      1.59 o 
   5  -3  -6       70.21       67.78      2.08 o 
   6  -3  -6       10.35       10.70      0.49 o 
  -5  -2  -6        5.57        5.75      0.37 o 
  -4  -2  -6        8.11        8.06      0.94 o 
  -3  -2  -6       35.39       36.77      1.00 o 
  -2  -2  -6        5.26        6.27      0.60 o 
  -1  -2  -6       10.84        8.79      0.86 o 
   0  -2  -6      159.20      142.81      2.30 o 
   1  -2  -6      129.81      128.56      2.22 o 
   2  -2  -6      156.60      155.24      2.36 o 
   3  -2  -6       12.28       11.43      0.80 o 
   4  -2  -6       69.99       60.63      1.67 o 
   5  -2  -6       29.15       29.34      1.71 o 
   6  -2  -6        2.54        2.65      0.18 o 
  -5  -1  -6       13.28       15.13      0.48 o 
  -4  -1  -6       37.80       35.17      1.15 o 
  -3  -1  -6       20.44       25.71      1.26 o 
  -2  -1  -6       70.33       65.25      1.99 o 
  -1  -1  -6      318.20      317.74      6.00 o 
   0  -1  -6       20.73       24.96      0.70 o 
   1  -1  -6       26.29       27.06      0.79 o 
   2  -1  -6       23.27       24.32      1.07 o 
   3  -1  -6       45.12       33.89      2.12 o 
   4  -1  -6       91.62       82.67      8.31 o 
   5  -1  -6      208.01      211.11      2.32 o 
   6  -1  -6       83.46       85.75      1.67 o 
  -5   0  -6       21.38       20.66      0.78 o 
  -4   0  -6      149.11      161.56      2.24 o 
  -3   0  -6       30.95       37.53      1.82 o 
  -2   0  -6        9.67       10.29      1.24 o 
  -1   0  -6       76.67       90.52      3.14 o 
   0   0  -6      110.64      110.35      4.85 o 
   1   0  -6      139.32      152.92      3.78 o 
   2   0  -6       61.48       70.33      2.78 o 
   3   0  -6       66.62       65.89      3.02 o 
   4   0  -6      127.29      127.05      3.79 o 
   5   0  -6       93.31       98.31      1.48 o 
   6   0  -6       34.38       36.05      2.78 o 
  -5   1  -6       14.85       14.72      0.54 o 
  -4   1  -6      162.36      176.77      2.32 o 
  -3   1  -6       58.13       57.66      1.68 o 
  -2   1  -6      336.79      337.15      7.51 o 
  -1   1  -6      452.02      481.78      8.00 o 
   0   1  -6     1031.05     1086.13     12.95 o 
   1   1  -6       54.86       56.78      2.30 o 
   2   1  -6      327.14      338.56      6.65 o 
   3   1  -6       35.85       32.60      0.98 o 
   4   1  -6       11.95       11.67      0.57 o 
   5   1  -6       21.04       21.89      0.66 o 
   6   1  -6       13.94       14.03      0.41 o 
  -5   2  -6       12.62       12.30      0.50 o 
  -4   2  -6        4.24        4.42      0.33 o 
  -3   2  -6       21.93       21.27      0.69 o 
  -2   2  -6       32.33       30.92      2.15 o 
  -1   2  -6      427.74      453.31      7.76 o 
   0   2  -6      100.87      116.48      3.33 o 
   1   2  -6       35.82       42.53      2.03 o 
   2   2  -6      413.46      432.37      7.88 o 
   3   2  -6        7.29        6.93      0.34 o 
   4   2  -6       14.32       14.71      0.56 o 
   5   2  -6        0.63        1.12      0.15 o 
   6   2  -6       18.20       15.88      1.31 o 
  -5   3  -6       19.42       18.73      0.93 o 
  -4   3  -6       37.51       43.84      1.56 o 
  -3   3  -6       21.04       23.27      0.72 o 
  -2   3  -6      217.71      221.34      6.08 o 
  -1   3  -6      100.16      106.48      3.52 o 
   0   3  -6      760.62      810.31     11.01 o 
   1   3  -6      223.28      238.97      5.33 o 
   2   3  -6       72.41       69.08      3.04 o 
   3   3  -6       29.66       32.54      0.78 o 
   4   3  -6       95.49      104.01      1.59 o 
   5   3  -6      163.07      157.37      6.41 o 
   6   3  -6       11.18       10.29      0.41 o 
  -5   4  -6      164.01      154.91      2.96 o 
  -4   4  -6      574.66      625.11      7.54 o 
  -3   4  -6       59.70       57.98      1.16 o 
  -2   4  -6       50.99       55.62      3.06 o 
  -1   4  -6       99.61      105.42      3.66 o 
   0   4  -6     1230.98     1245.70     15.37 o 
   1   4  -6      405.94      413.85      8.36 o 
   2   4  -6       61.98       62.60      1.01 o 
   3   4  -6        4.83        5.40      0.34 o 
   4   4  -6       17.28       18.36      0.61 o 
   5   4  -6       67.30       63.83      1.45 o 
  -5   5  -6       60.69       66.99      1.89 o 
  -4   5  -6      215.66      230.31      3.85 o 
  -3   5  -6       19.88       19.74      0.84 o 
  -2   5  -6       34.50       34.91      1.15 o 
  -1   5  -6      117.86      121.45      4.14 o 
   0   5  -6      125.15      146.81      3.70 o 
   1   5  -6      266.61      248.66      2.90 o 
   2   5  -6       89.98       95.16      1.49 o 
   3   5  -6       72.28       79.19      1.70 o 
   4   5  -6        4.98        5.58      0.46 o 
   5   5  -6        8.52        8.27      0.42 o 
  -5   6  -6        6.53        7.96      0.62 o 
  -4   6  -6       30.88       35.44      1.51 o 
  -3   6  -6       12.52       13.76      0.78 o 
  -2   6  -6       93.15       96.48      1.72 o 
  -1   6  -6       66.62       68.88      1.80 o 
   0   6  -6        6.26        7.77      0.47 o 
   1   6  -6       53.99       59.94      1.25 o 
   2   6  -6       57.04       56.89      1.14 o 
   3   6  -6       11.83       13.13      0.73 o 
   4   6  -6        4.01        3.25      0.26 o 
  -5   7  -6        2.41        2.63      0.33 o 
  -4   7  -6       26.05       28.50      1.29 o 
  -3   7  -6       65.36       69.31      2.23 o 
  -2   7  -6        4.55        5.31      0.60 o 
  -1   7  -6        1.19        1.15      0.19 o 
   0   7  -6       72.33       77.65      1.25 o 
   1   7  -6       81.06       89.28      1.33 o 
   2   7  -6       34.36       36.29      1.04 o 
   3   7  -6       76.64       78.40      1.37 o 
   4   7  -6       29.60       23.01      0.73 o 
  -5   8  -6       41.46       39.39      1.17 o 
  -4   8  -6        2.42        2.69      0.26 o 
  -3   8  -6       89.61       95.34      1.76 o 
  -2   8  -6       97.39      107.59      1.91 o 
  -1   8  -6      103.69      109.58      1.91 o 
   0   8  -6       70.37       77.26      1.60 o 
   1   8  -6        2.28        2.80      0.28 o 
   2   8  -6        6.15        6.30      0.37 o 
   3   8  -6        0.73        0.55      0.13 o 
  -4   9  -6       48.46       46.90      1.33 o 
  -3   9  -6        5.80        6.71      0.40 o 
  -2   9  -6        7.69        7.85      0.70 o 
  -1   9  -6       27.66       30.73      1.39 o 
   0   9  -6      115.46      122.08      1.87 o 
   1   9  -6       20.59       20.93      0.66 o 
   2   9  -6       30.37       27.43      3.02 o 
  -3  10  -6       22.23       21.19      0.89 o 
  -2  10  -6       32.90       37.94      1.31 o 
  -1  10  -6       57.38       61.28      1.71 o 
   0  10  -6        0.43        0.77      0.18 o 
  -1  -8  -5       20.90       17.96      0.64 o 
   0  -8  -5       15.98       12.21      0.62 o 
  -2  -7  -5       16.53       18.48      0.71 o 
  -1  -7  -5       63.15       57.20      1.52 o 
   0  -7  -5       32.71       23.47      2.12 o 
   1  -7  -5       70.44       43.92      1.68 o 
   2  -7  -5        6.61        5.60      0.58 o 
   4  -7  -5        4.05        2.99      0.28 o 
   5  -7  -5       16.57       15.90      0.57 o 
  -3  -6  -5        6.09        7.93      0.32 o 
  -2  -6  -5       29.08       26.75      1.23 o 
  -1  -6  -5       33.13       27.32      0.89 o 
   0  -6  -5      113.93       94.16      2.89 o 
   1  -6  -5      163.02      117.71      2.87 o 
   2  -6  -5       15.65       12.80      0.90 o 
   3  -6  -5       37.66       30.59      1.38 o 
   6  -6  -5       26.60       26.52      0.66 o 
  -4  -5  -5       67.48       76.79      1.43 o 
  -3  -5  -5        9.22       10.54      0.65 o 
  -2  -5  -5       12.07       11.02      0.53 o 
  -1  -5  -5       41.16       39.62      3.39 o 
   0  -5  -5      247.78      198.89      8.37 o 
   1  -5  -5      421.35      376.63      9.97 o 
   2  -5  -5      161.22      137.68      6.65 o 
   3  -5  -5       92.79       84.81      2.33 o 
   4  -5  -5       37.64       37.08      1.45 o 
   5  -5  -5       93.48       85.32      1.72 o 
   6  -5  -5       38.57       41.07      2.64 o 
  -4  -4  -5       23.52       34.95      1.16 o 
  -3  -4  -5       14.13       15.87      0.61 o 
  -2  -4  -5      153.30      144.92      2.09 o 
  -1  -4  -5      165.15      156.84      5.08 o 
   0  -4  -5       41.56       41.21      1.51 o 
   1  -4  -5      155.64      135.63      1.96 o 
   2  -4  -5      144.59      130.40      3.06 o 
   3  -4  -5       95.67       94.94      2.05 o 
   4  -4  -5       86.27       77.72      6.14 o 
   5  -4  -5       41.79       39.02      1.20 o 
   6  -4  -5       24.39       26.44      0.58 o 
  -5  -3  -5        1.02        0.75      0.13 o 
  -4  -3  -5       52.20       55.83      7.91 o 
  -3  -3  -5       33.80       32.60      0.93 o 
  -2  -3  -5      290.21      291.37      5.20 o 
  -1  -3  -5        7.48        8.50      0.64 o 
   0  -3  -5       88.03       73.02      1.94 o 
   1  -3  -5      110.75      108.05      2.03 o 
   2  -3  -5      149.72      159.01      3.21 o 
   3  -3  -5       24.34       23.53      1.86 o 
   4  -3  -5       20.57       19.90      0.96 o 
   5  -3  -5        8.89        7.58      1.20 o 
   6  -3  -5       14.24       14.91      0.45 o 
  -5  -2  -5       27.62       30.49      1.00 o 
  -4  -2  -5       69.12       75.16     10.51 o 
  -3  -2  -5       40.64       40.99      1.04 o 
  -2  -2  -5      125.75      112.90      1.97 o 
  -1  -2  -5       14.58       13.04      0.72 o 
   0  -2  -5      136.29      142.71      2.46 o 
   1  -2  -5      490.36      482.94      3.89 o 
   2  -2  -5      610.31      611.20      5.40 o 
   3  -2  -5       52.61       60.16      1.34 o 
   4  -2  -5      130.52      130.77      5.01 o 
   5  -2  -5      143.41      138.30      2.59 o 
   6  -2  -5       54.68       53.69      1.91 o 
  -5  -1  -5        4.60        6.56      0.41 o 
  -4  -1  -5       30.97       33.66      2.39 o 
  -3  -1  -5       23.69       23.85      0.78 o 
  -2  -1  -5       45.14       49.50      1.35 o 
  -1  -1  -5       31.97       28.77      1.31 o 
   0  -1  -5       64.84       66.44      1.08 o 
   1  -1  -5      274.80      275.50      2.79 o 
   2  -1  -5      124.93      114.21      2.24 o 
   3  -1  -5        7.89        7.60      0.44 o 
   4  -1  -5      365.99      339.62     15.12 o 
   5  -1  -5      134.89      136.84      1.76 o 
   6  -1  -5       29.90       32.61      1.95 o 
  -6   0  -5       31.93       32.76      0.86 o 
  -5   0  -5       52.40       53.83      2.12 o 
  -4   0  -5       50.55       60.48      2.03 o 
  -3   0  -5      101.11      100.96      1.65 o 
  -2   0  -5      236.31      276.84      6.27 o 
  -1   0  -5      193.11      211.61      3.50 o 
   0   0  -5      165.14      173.73      4.80 o 
   1   0  -5       85.71       77.91      3.00 o 
   2   0  -5      658.26      666.93     24.62 o 
   3   0  -5       34.17       34.67      0.99 o 
   4   0  -5       29.94       26.66      0.58 o 
   5   0  -5        9.84        9.90      0.47 o 
   6   0  -5        6.10        6.61      0.31 o 
  -6   1  -5        7.38        7.92      0.44 o 
  -5   1  -5        6.87        8.04      0.43 o 
  -4   1  -5       38.65       44.98      1.10 o 
  -3   1  -5      196.31      194.44      5.98 o 
  -2   1  -5      236.06      280.39      6.24 o 
  -1   1  -5      341.30      334.07      5.83 o 
   0   1  -5      107.81      117.68      2.91 o 
   1   1  -5       52.73       61.41      2.17 o 
   2   1  -5     1320.84     1160.43     12.95 o 
   3   1  -5       10.96        9.93      1.08 o 
   4   1  -5        8.00        6.27      0.40 o 
   5   1  -5       57.76       61.56      1.17 o 
   6   1  -5        9.68        9.08      0.44 o 
  -5   2  -5        5.06        5.30      0.35 o 
  -4   2  -5      141.10      149.23      2.08 o 
  -3   2  -5      642.31      600.61     11.15 o 
  -2   2  -5      194.19      193.88      5.10 o 
  -1   2  -5      983.91     1004.99     12.13 o 
   0   2  -5      394.46      370.10     18.53 o 
   1   2  -5      145.69      144.37      3.10 o 
   2   2  -5       87.18       89.63      3.75 o 
   3   2  -5        4.29        4.86      0.82 o 
   4   2  -5       39.44       39.66      0.93 o 
   5   2  -5       34.00       40.41      2.38 o 
   6   2  -5        8.19        7.53      1.01 o 
  -5   3  -5       93.79       99.38      2.70 o 
  -4   3  -5      192.11      188.05      9.28 o 
  -3   3  -5        0.19        0.60      0.32 o 
  -2   3  -5       83.60       84.14      5.65 o 
  -1   3  -5      572.33      630.78      9.04 o 
   0   3  -5      561.31      573.67      6.43 o 
   1   3  -5      259.65      287.02      6.32 o 
   2   3  -5       47.83       51.12      1.71 o 
   3   3  -5        8.32        6.34      0.30 o 
   4   3  -5      126.64      111.67      1.64 o 
   5   3  -5       29.78       25.97      1.66 o 
   6   3  -5        6.68        6.79      0.36 o 
  -5   4  -5      161.09      161.14      3.20 o 
  -4   4  -5       46.59       51.69      1.68 o 
  -3   4  -5      133.51      129.40      2.87 o 
  -2   4  -5       55.01       53.38      1.72 o 
  -1   4  -5      427.98      496.56     19.42 o 
   0   4  -5      904.59      944.41     11.56 o 
   1   4  -5      334.14      360.47      5.00 o 
   2   4  -5       37.10       37.57      1.59 o 
   3   4  -5        8.22        9.01      0.51 o 
   4   4  -5       11.10       10.47      0.55 o 
   5   4  -5       15.44       14.14      0.68 o 
  -5   5  -5       42.37       44.13      1.60 o 
  -3   5  -5       66.83       73.15      1.62 o 
  -2   5  -5       60.78       65.05      2.76 o 
  -1   5  -5       13.68       14.82      1.48 o 
   0   5  -5        7.16        8.02      0.70 o 
   1   5  -5       16.53       14.93      1.01 o 
   2   5  -5       41.19       41.00      1.95 o 
   3   5  -5       19.32       23.76      1.04 o 
   4   5  -5       20.24       21.78      0.93 o 
   5   5  -5       27.22       26.30      0.81 o 
  -6   6  -5       22.29       19.22      0.74 o 
  -5   6  -5       24.14       27.73      1.24 o 
  -4   6  -5      126.88      133.73      3.13 o 
  -3   6  -5       50.86       48.26      1.21 o 
  -2   6  -5       72.74       71.40      1.40 o 
  -1   6  -5       16.55       13.54      0.44 o 
   0   6  -5      125.84      125.07      3.38 o 
   1   6  -5       39.74       38.01      1.01 o 
   2   6  -5      185.14      187.41      3.21 o 
   3   6  -5       41.90       43.14      1.38 o 
   4   6  -5       11.98       11.35      0.59 o 
  -5   7  -5       16.78       20.11      0.99 o 
  -4   7  -5       78.77       82.78      1.67 o 
  -3   7  -5       57.67       57.33      2.08 o 
  -2   7  -5      155.08      152.57      7.64 o 
  -1   7  -5       85.40       90.40      1.72 o 
   0   7  -5       32.67       34.96      0.99 o 
   1   7  -5       61.27       70.16      1.54 o 
   2   7  -5       59.16       61.12      1.96 o 
   3   7  -5      215.18      204.71      6.23 o 
   4   7  -5       96.65       91.83      1.75 o 
  -5   8  -5        3.78        4.75      0.44 o 
  -4   8  -5       28.64       29.02      0.91 o 
  -3   8  -5        1.72        2.77      0.30 o 
  -2   8  -5      216.10      238.38      4.57 o 
  -1   8  -5      308.68      328.00      3.70 o 
   0   8  -5       46.34       51.80      1.31 o 
   1   8  -5       31.09       35.49      1.04 o 
   2   8  -5       23.80       21.92      1.12 o 
   3   8  -5       39.67       41.15      1.19 o 
  -5   9  -5       24.57       26.07      0.83 o 
  -4   9  -5       53.45       56.20      1.56 o 
  -3   9  -5       23.21       28.13      1.15 o 
  -2   9  -5        7.21        7.93      0.71 o 
  -1   9  -5      162.10      177.24      2.44 o 
   0   9  -5       29.02       30.98      0.92 o 
   1   9  -5        8.81        8.67      0.45 o 
   2   9  -5       15.91       16.78      0.73 o 
  -3  10  -5       27.49       29.43      1.13 o 
  -2  10  -5       28.11       31.14      1.24 o 
  -1  10  -5       13.53       13.93      0.81 o 
   0  10  -5        2.40        2.07      0.19 o 
   1  10  -5        1.14        1.13      0.17 o 
  -2  -8  -4        6.17        5.60      0.32 o 
  -3  -7  -4       14.51       16.75      0.41 o 
  -2  -7  -4        8.76        9.10      0.54 o 
  -1  -7  -4       15.04       12.46      1.47 o 
   0  -7  -4       11.40        7.75      0.81 o 
   1  -7  -4       34.20       20.19      1.64 o 
   2  -7  -4       88.24       64.14      2.09 o 
   3  -7  -4       85.99       65.99      2.05 o 
  -3  -6  -4        0.09        0.05      0.06 o 
  -2  -6  -4       14.05       14.77      1.55 o 
  -1  -6  -4      360.75      279.85      3.96 o 
   0  -6  -4      551.22      448.86      7.02 o 
   1  -6  -4      210.46      157.70     10.32 o 
   2  -6  -4       76.63       65.60      1.80 o 
   3  -6  -4      183.11      169.97      3.47 o 
   4  -6  -4      108.92      111.41      2.61 o 
   5  -6  -4       69.01       58.42      1.31 o 
   6  -6  -4        1.25        1.16      0.13 o 
  -4  -5  -4       82.96       97.41      5.27 o 
  -3  -5  -4       98.25       99.03      2.21 o 
  -2  -5  -4      187.75      162.50      2.44 o 
  -1  -5  -4      102.38       87.64      4.68 o 
   0  -5  -4       90.91       71.67      2.30 o 
   1  -5  -4       47.30       42.94      2.39 o 
   2  -5  -4        4.97        7.73      0.64 o 
   3  -5  -4      118.67      113.91      3.65 o 
   4  -5  -4      136.42      132.81      2.90 o 
   5  -5  -4       11.54        9.73      0.57 o 
   6  -5  -4        2.72        2.87      0.26 o 
  -5  -4  -4       23.02       26.16      0.71 o 
  -4  -4  -4       20.53       27.47      2.08 o 
  -3  -4  -4       35.24       35.27      1.32 o 
  -2  -4  -4       48.77       42.35      1.79 o 
  -1  -4  -4       54.09       42.13      1.51 o 
   0  -4  -4      111.70      103.21      2.49 o 
   1  -4  -4       64.65       62.25      1.97 o 
   2  -4  -4       35.12       29.95      1.08 o 
   3  -4  -4       30.38       27.19      1.01 o 
   4  -4  -4      119.31      112.56      5.42 o 
   5  -4  -4        6.14        5.80      0.47 o 
   6  -4  -4       13.41       13.06      0.61 o 
  -5  -3  -4       11.59       10.85      0.56 o 
  -4  -3  -4       49.78       66.96      4.29 o 
  -3  -3  -4        2.70        2.92      0.27 o 
  -2  -3  -4       52.25       45.80      1.29 o 
  -1  -3  -4      314.10      314.13      4.15 o 
   0  -3  -4       31.76       34.33      1.14 o 
   1  -3  -4       77.47       74.46      1.69 o 
   2  -3  -4       47.04       40.46      1.01 o 
   3  -3  -4       61.03       62.76      1.47 o 
   4  -3  -4      261.83      258.65      6.81 o 
   5  -3  -4      280.62      241.29     18.77 o 
   6  -3  -4       39.15       41.72      1.17 o 
   7  -3  -4       17.54       15.88      0.48 o 
  -5  -2  -4        1.13        0.82      0.19 o 
  -4  -2  -4       10.55       11.18      0.53 o 
  -3  -2  -4       47.24       51.44      1.68 o 
  -2  -2  -4      129.95      132.60      3.67 o 
  -1  -2  -4      504.39      509.80      3.90 o 
   0  -2  -4      313.30      327.48      2.93 o 
   1  -2  -4      142.33      139.62      2.36 o 
   2  -2  -4       26.77       28.38      0.95 o 
   3  -2  -4      286.72      305.35      3.37 o 
   4  -2  -4      437.75      413.05      4.76 o 
   5  -2  -4      165.54      151.01      2.55 o 
   6  -2  -4        0.77        0.65      0.10 o 
   7  -2  -4       28.86       23.89      0.60 o 
  -6  -1  -4        7.91        7.16      0.39 o 
  -5  -1  -4        2.34        2.22      0.21 o 
  -4  -1  -4       20.20       22.02      2.56 o 
  -3  -1  -4       13.45       13.12      0.53 o 
  -2  -1  -4      185.77      202.29      2.52 o 
  -1  -1  -4     1509.11     1615.14      8.61 o 
   0  -1  -4      612.16      586.15      4.18 o 
   1  -1  -4      473.54      456.89      5.02 o 
   2  -1  -4      238.51      242.67      4.52 o 
   3  -1  -4       80.73       76.88      1.44 o 
   4  -1  -4       96.38       80.17      1.66 o 
   5  -1  -4      138.60      136.64      3.23 o 
   6  -1  -4       22.19       21.53      0.60 o 
  -6   0  -4       16.50       15.85      0.65 o 
  -5   0  -4       98.65      100.72      3.06 o 
  -4   0  -4       25.83       29.66      1.88 o 
  -3   0  -4       20.53       20.72      2.57 o 
  -2   0  -4       41.65       44.08      1.37 o 
  -1   0  -4      192.58      208.99      2.71 o 
   0   0  -4      701.21      726.08      6.33 o 
   1   0  -4      458.28      454.00     17.70 o 
   2   0  -4       18.37       22.17      1.00 o 
   3   0  -4      127.23      129.19      2.02 o 
   4   0  -4       48.56       41.47      1.07 o 
   5   0  -4       38.33       33.15      0.85 o 
   6   0  -4      202.66      210.10      2.15 o 
  -6   1  -4        7.05        7.73      0.49 o 
  -5   1  -4       32.27       36.06      2.08 o 
  -4   1  -4      171.05      191.93      3.30 o 
  -3   1  -4      291.38      278.67      9.40 o 
  -2   1  -4      174.35      178.25      4.52 o 
  -1   1  -4      606.89      574.85     25.17 o 
   0   1  -4       39.47       34.70      5.23 o 
   1   1  -4     1910.10     1824.18     11.58 o 
   2   1  -4       58.46       42.99      3.35 o 
   3   1  -4       13.25        9.26      1.12 o 
   4   1  -4      103.09       96.35      1.47 o 
   5   1  -4       23.30       23.74      0.71 o 
   6   1  -4       19.33       19.19      0.88 o 
  -6   2  -4       26.31       28.96      0.98 o 
  -5   2  -4      113.18      126.06      1.88 o 
  -4   2  -4      126.66      138.12      1.95 o 
  -3   2  -4       25.71       19.97      1.74 o 
  -2   2  -4       29.56       31.84      1.11 o 
  -1   2  -4      649.01      676.24      5.81 o 
   0   2  -4      231.28      243.19      4.00 o 
   1   2  -4      168.52      199.38      2.67 o 
   2   2  -4      165.47      152.79      2.48 o 
   3   2  -4      121.09      141.40      4.43 o 
   4   2  -4       66.03       74.08      1.28 o 
   5   2  -4       33.01       35.89      0.86 o 
   6   2  -4        0.77        0.79      0.14 o 
  -5   3  -4      112.72      127.74      4.74 o 
  -4   3  -4      150.45      155.34      5.14 o 
  -3   3  -4        7.28        6.79      1.13 o 
  -2   3  -4        7.90       10.54      0.67 o 
  -1   3  -4      830.39      897.37      6.10 o 
   0   3  -4       82.24       91.06      1.85 o 
   1   3  -4      214.35      226.47      3.27 o 
   2   3  -4       86.51       87.51      3.16 o 
   3   3  -4        2.00        3.26      0.41 o 
   4   3  -4        3.50        3.25      0.21 o 
   5   3  -4       41.06       43.82      2.30 o 
   6   3  -4       10.97       10.97      0.49 o 
  -5   4  -4       20.27       21.22      1.12 o 
  -4   4  -4        5.25        5.97      0.68 o 
  -3   4  -4      404.23      412.39      5.78 o 
  -2   4  -4      169.56      187.70      6.08 o 
  -1   4  -4     1162.36     1265.06      8.38 o 
   0   4  -4       11.76       10.01      0.66 o 
   1   4  -4      512.21      529.16      8.56 o 
   2   4  -4       49.10       62.19      1.97 o 
   3   4  -4        3.97        3.64      0.22 o 
   4   4  -4       76.55       84.26      1.44 o 
   5   4  -4       19.18       20.83      0.85 o 
  -6   5  -4       67.52       61.78      1.57 o 
  -5   5  -4       76.09       77.33      2.24 o 
  -4   5  -4       22.52       23.22      1.23 o 
  -3   5  -4       22.23       27.59      0.79 o 
  -2   5  -4      161.13      168.75      3.42 o 
  -1   5  -4       46.80       56.71      1.82 o 
   0   5  -4       51.41       60.85      1.83 o 
   1   5  -4       69.42       69.40      3.57 o 
   2   5  -4       20.94       25.00      0.78 o 
   3   5  -4       76.58       84.11      1.36 o 
   4   5  -4        6.91        7.56      0.40 o 
   5   5  -4       11.12       10.18      0.50 o 
  -6   6  -4        6.69        6.99      0.50 o 
  -5   6  -4        7.11        8.13      0.69 o 
  -4   6  -4       52.99       55.69      1.52 o 
  -3   6  -4       93.55       97.10      3.54 o 
  -2   6  -4        5.41        3.96      0.31 o 
  -1   6  -4        1.27        1.76      0.58 o 
   0   6  -4      286.22      294.44      5.67 o 
   1   6  -4      116.48      122.85      4.12 o 
   2   6  -4       42.59       39.65      3.24 o 
   3   6  -4       16.85       14.82      0.55 o 
   4   6  -4        5.11        5.47      0.41 o 
   5   6  -4       95.34       82.94      1.45 o 
  -6   7  -4        9.01        8.35      0.50 o 
  -5   7  -4       37.83       39.31      1.47 o 
  -4   7  -4       19.32       19.14      0.81 o 
  -3   7  -4      330.49      374.07      4.69 o 
  -2   7  -4      300.93      309.91      3.39 o 
  -1   7  -4       90.70      101.99      1.37 o 
   0   7  -4      109.16      111.14      1.64 o 
   1   7  -4        0.12        0.18      0.09 o 
   2   7  -4       61.42       60.75      1.28 o 
   3   7  -4      178.55      172.71      2.70 o 
   4   7  -4       44.86       43.80      1.21 o 
  -5   8  -4       33.57       32.29      1.21 o 
  -4   8  -4       17.29       14.86      0.67 o 
  -3   8  -4       90.89      101.45      1.54 o 
  -2   8  -4      418.63      458.42      4.44 o 
  -1   8  -4      236.16      257.17      2.51 o 
   0   8  -4       56.29       62.01      1.53 o 
   1   8  -4       22.96       25.58      0.89 o 
   2   8  -4       18.81       20.34      1.03 o 
   3   8  -4       14.95       15.87      0.75 o 
  -5   9  -4        0.76        1.00      0.18 o 
  -4   9  -4        0.42        0.21      0.10 o 
  -3   9  -4      137.06      152.42      4.49 o 
  -2   9  -4       16.71       19.25      1.14 o 
  -1   9  -4       28.87       33.70      1.01 o 
   0   9  -4       12.28       13.74      0.81 o 
   1   9  -4        3.10        3.39      0.28 o 
   2   9  -4       49.69       50.27      1.35 o 
  -3  10  -4       62.76       73.35      1.90 o 
  -2  10  -4        5.05        6.04      0.55 o 
  -1  10  -4        5.27        6.15      0.55 o 
   0  10  -4        3.88        4.22      0.28 o 
   1  10  -4        3.82        4.01      0.33 o 
  -2  -8  -3       49.96       54.00      1.18 o 
   0  -8  -3      192.83      151.56      5.42 o 
   1  -8  -3        2.29        1.86      0.34 o 
  -3  -7  -3        1.79        2.21      0.17 o 
  -2  -7  -3       65.72       60.44      1.36 o 
  -1  -7  -3      209.92      176.93      3.36 o 
   0  -7  -3        9.46        6.73      0.75 o 
   1  -7  -3       14.95       11.31      0.97 o 
   2  -7  -3      121.14       99.97      8.21 o 
   3  -7  -3       53.94       45.15      1.69 o 
  -4  -6  -3        4.41        3.78      0.19 o 
  -3  -6  -3        8.65        8.76      0.58 o 
  -2  -6  -3       52.93       46.89      2.95 o 
  -1  -6  -3      218.27      175.35     10.77 o 
   0  -6  -3       87.63       68.36      4.85 o 
   1  -6  -3      227.04      183.20      3.52 o 
   2  -6  -3       35.62       34.43      0.98 o 
   3  -6  -3        1.55        1.52      0.30 o 
   4  -6  -3      119.75      114.79      2.66 o 
   5  -6  -3       10.89        9.54      0.54 o 
   6  -6  -3       18.90       19.65      0.64 o 
  -4  -5  -3       16.85       21.00      1.27 o 
  -3  -5  -3       25.40       27.77      1.13 o 
  -2  -5  -3      161.04      151.25      2.96 o 
  -1  -5  -3       78.06       67.57      2.85 o 
   0  -5  -3      193.42      158.10      3.14 o 
   1  -5  -3        0.90       10.28      0.75 o 
   2  -5  -3       14.32       14.35      0.59 o 
   3  -5  -3      142.52      142.23      3.93 o 
   4  -5  -3       27.16       26.63      1.21 o 
   5  -5  -3       23.01       19.29      1.10 o 
   6  -5  -3       16.05       14.29      0.62 o 
  -5  -4  -3       12.57       15.08      0.60 o 
  -4  -4  -3       26.13       34.41      3.56 o 
  -3  -4  -3        1.81        1.69      0.29 o 
  -2  -4  -3      390.21      347.44      9.77 o 
  -1  -4  -3       76.18       60.32      3.23 o 
   0  -4  -3       59.09       56.90      1.15 o 
   1  -4  -3      209.31      197.22      3.03 o 
   2  -4  -3       18.56       21.09      0.64 o 
   3  -4  -3       44.53       43.96      1.24 o 
   4  -4  -3       12.27        9.80      0.62 o 
   5  -4  -3       87.78       77.68      2.29 o 
   6  -4  -3        3.55        3.58      0.33 o 
   7  -4  -3        7.79        6.51      0.30 o 
  -5  -3  -3       30.39       30.09      1.10 o 
  -4  -3  -3       31.71       38.23      1.18 o 
  -3  -3  -3      161.23      151.32     15.79 o 
  -2  -3  -3       62.13       56.84      1.74 o 
  -1  -3  -3      503.57      461.62      9.88 o 
   0  -3  -3       34.05       39.25      0.83 o 
   1  -3  -3       70.62       72.77      1.54 o 
   2  -3  -3     1266.87     1291.10     13.69 o 
   3  -3  -3      605.86      611.70      5.62 o 
   4  -3  -3      207.07      205.25      3.08 o 
   5  -3  -3       69.54       57.34      4.05 o 
   6  -3  -3       19.55       19.78      1.10 o 
   7  -3  -3       15.80       16.85      0.53 o 
  -6  -2  -3        7.80        7.58      0.38 o 
  -5  -2  -3        3.89        3.57      0.26 o 
  -4  -2  -3       53.12       59.46      3.99 o 
  -3  -2  -3      148.26      145.17      6.31 o 
  -2  -2  -3     1112.21     1114.76     12.04 o 
  -1  -2  -3     2548.75     2490.73     14.67 o 
   0  -2  -3      360.38      344.31      2.45 o 
   1  -2  -3      579.08      565.51      3.94 o 
   2  -2  -3       75.00       72.86      1.18 o 
   3  -2  -3      669.39      704.79      5.95 o 
   4  -2  -3      258.99      251.64      3.47 o 
   5  -2  -3       70.71       68.11      2.41 o 
   6  -2  -3      104.04      101.27      1.41 o 
   7  -2  -3       20.47       18.09      0.54 o 
  -6  -1  -3       10.65       10.45      0.52 o 
  -5  -1  -3        0.00        0.54      0.17 o 
  -4  -1  -3      107.92      112.43      1.96 o 
  -3  -1  -3      237.17      229.86      8.56 o 
  -2  -1  -3      423.46      437.62      9.97 o 
  -1  -1  -3      133.38      138.66      1.49 o 
   0  -1  -3      387.90      382.83      2.88 o 
   1  -1  -3      264.75      292.77      4.75 o 
   2  -1  -3      102.59      118.91      2.89 o 
   3  -1  -3      210.62      229.99      2.73 o 
   4  -1  -3       23.12       19.09      0.88 o 
   5  -1  -3      288.54      273.27      2.80 o 
   6  -1  -3       48.38       50.73      0.96 o 
   7  -1  -3       33.67       25.52      0.65 o 
  -6   0  -3       36.03       37.43      1.10 o 
  -5   0  -3        0.58        1.14      0.22 o 
  -4   0  -3       67.11       75.80      3.59 o 
  -3   0  -3       28.37       29.55      2.88 o 
  -2   0  -3      291.82      316.08      5.52 o 
  -1   0  -3      128.20      117.18      2.48 o 
   0   0  -3     1018.40     1043.63      7.78 o 
   1   0  -3      555.41      554.24      6.03 o 
   2   0  -3      301.83      311.11      4.44 o 
   3   0  -3        5.49        5.52      0.38 o 
   4   0  -3       15.79       13.22      0.61 o 
   5   0  -3       82.12       85.30      1.84 o 
   6   0  -3       22.57       23.19      0.62 o 
  -6   1  -3       40.51       41.69      1.23 o 
  -5   1  -3       16.38       16.87      0.64 o 
  -4   1  -3      185.14      210.41      7.55 o 
  -3   1  -3       24.42       23.25      2.46 o 
  -2   1  -3      126.72      110.23      2.63 o 
  -1   1  -3     1062.66     1037.66     10.99 o 
   0   1  -3     2416.79     2323.66     19.81 o 
   1   1  -3     2526.01     2333.02     14.54 o 
   2   1  -3      129.46      102.94      2.90 o 
   3   1  -3      512.79      409.17      8.10 o 
   4   1  -3       79.28       77.91      1.45 o 
   5   1  -3        6.42        5.00      0.32 o 
   6   1  -3       24.13       21.92      1.98 o 
  -6   2  -3       22.30       22.24      0.91 o 
  -5   2  -3        8.19        8.47      0.46 o 
  -4   2  -3       51.50       52.72      1.43 o 
  -3   2  -3       19.89       20.68      1.23 o 
  -2   2  -3      347.66      328.75      6.01 o 
  -1   2  -3       37.76       37.79      1.80 o 
   0   2  -3      125.19      139.92      5.94 o 
   1   2  -3      547.22      589.00      7.35 o 
   2   2  -3      573.22      597.90     11.16 o 
   3   2  -3      259.33      276.76      5.71 o 
   4   2  -3       73.39       71.58      0.99 o 
   5   2  -3       73.93       75.86      1.63 o 
   6   2  -3       15.46       15.19      0.66 o 
  -5   3  -3       33.75       35.14      1.05 o 
  -4   3  -3      234.35      215.05      3.66 o 
  -3   3  -3       60.01       73.23      2.76 o 
  -2   3  -3       44.83       57.68      1.61 o 
  -1   3  -3        5.14        6.63      0.37 o 
   0   3  -3      197.47      203.42      2.73 o 
   1   3  -3      260.34      296.25      6.28 o 
   2   3  -3      448.70      468.02      8.00 o 
   3   3  -3        5.01        3.94      0.76 o 
   4   3  -3       39.35       48.62      1.08 o 
   5   3  -3        4.86        4.31      0.29 o 
   6   3  -3       30.71       28.94      0.82 o 
  -5   4  -3      101.84      107.91      2.73 o 
  -4   4  -3        8.80        8.03      0.34 o 
  -3   4  -3      105.27      102.62      3.47 o 
  -2   4  -3      184.71      221.59      3.42 o 
  -1   4  -3      112.07      128.36      1.93 o 
   0   4  -3      164.32      159.67      2.62 o 
   1   4  -3       21.29       23.19      0.98 o 
   2   4  -3      163.18      170.64      3.24 o 
   3   4  -3        9.24        7.79      0.32 o 
   4   4  -3       45.74       49.27      1.09 o 
   5   4  -3       62.67       64.48      1.37 o 
  -6   5  -3        9.42       11.79      0.72 o 
  -5   5  -3       86.45       92.50      2.54 o 
  -4   5  -3       91.46       82.04      2.22 o 
  -3   5  -3       45.87       47.03      2.51 o 
  -2   5  -3      369.71      378.28     14.69 o 
  -1   5  -3      150.67      177.73      5.31 o 
   0   5  -3      205.96      221.93      6.06 o 
   1   5  -3       81.57       81.85      3.86 o 
   2   5  -3       26.74       25.17      0.72 o 
   3   5  -3       78.02       83.67      1.46 o 
   4   5  -3      101.28      100.74      2.25 o 
   5   5  -3       77.37       76.58      1.47 o 
  -6   6  -3       16.03       15.15      0.79 o 
  -5   6  -3        4.93        4.69      0.54 o 
  -4   6  -3      147.29      148.95      2.42 o 
  -3   6  -3      397.00      405.13     10.06 o 
  -2   6  -3      100.31       98.06      2.09 o 
  -1   6  -3      195.82      210.57      6.54 o 
   0   6  -3      137.70      142.55      5.38 o 
   1   6  -3      202.68      190.75      2.33 o 
   2   6  -3      232.26      230.41      2.25 o 
   3   6  -3       82.86       83.60      1.87 o 
   4   6  -3       47.04       47.99      1.25 o 
  -6   7  -3        0.47        0.58      0.15 o 
  -5   7  -3        5.48        5.09      0.54 o 
  -4   7  -3      191.48      210.38      2.95 o 
  -3   7  -3      557.22      630.62      5.37 o 
  -2   7  -3      201.27      219.79      2.22 o 
  -1   7  -3        2.57        2.47      0.22 o 
   0   7  -3        4.00        4.15      0.26 o 
   1   7  -3       12.09       11.96      0.71 o 
   2   7  -3       34.00       33.91      0.84 o 
   3   7  -3       58.96       57.24      1.00 o 
   4   7  -3        3.02        3.56      0.34 o 
  -5   8  -3       16.22       18.78      0.95 o 
  -4   8  -3       17.24       19.02      0.78 o 
  -3   8  -3        5.52        5.91      0.34 o 
  -2   8  -3      123.69      141.56      2.16 o 
  -1   8  -3       42.56       42.21      0.92 o 
   0   8  -3       14.55       15.34      0.54 o 
   1   8  -3        7.99        9.42      0.40 o 
   2   8  -3       90.91       95.05      3.72 o 
   3   8  -3       24.30       25.25      0.97 o 
  -5   9  -3       10.55       10.42      0.58 o 
  -4   9  -3       37.22       39.01      1.36 o 
  -3   9  -3       22.82       25.07      0.79 o 
  -2   9  -3       38.41       39.91      1.04 o 
  -1   9  -3       13.59       16.07      0.53 o 
   0   9  -3       56.60       64.98      1.38 o 
   1   9  -3       35.54       37.70      1.36 o 
   2   9  -3        2.31        2.25      0.33 o 
  -3  10  -3       16.14       15.81      0.87 o 
  -2  10  -3       97.47      104.07      2.43 o 
  -1  10  -3        8.07        9.43      0.67 o 
   0  10  -3       61.83       64.39      1.60 o 
   1  10  -3      143.49      141.03      2.26 o 
  -2  -8  -2        2.92        3.45      0.29 o 
  -1  -8  -2       28.75       25.14      2.00 o 
   0  -8  -2       28.77       19.33      2.14 o 
   1  -8  -2       47.00       26.59      1.50 o 
   2  -8  -2       48.89       39.90      1.60 o 
  -3  -7  -2        7.54        8.81      0.37 o 
  -2  -7  -2      119.13      108.09      4.91 o 
  -1  -7  -2       77.18       62.60      1.92 o 
   0  -7  -2      144.84      101.25      2.96 o 
   1  -7  -2        9.25        7.72      0.78 o 
   2  -7  -2      144.87      125.03      5.39 o 
   3  -7  -2       92.96       93.83      2.45 o 
   4  -7  -2       46.75       43.52      1.59 o 
   6  -7  -2        2.83        2.13      0.18 o 
  -4  -6  -2       22.00       23.35      1.22 o 
  -3  -6  -2       61.98       65.49      1.70 o 
  -2  -6  -2       69.70       62.74      2.24 o 
  -1  -6  -2       31.36       24.19      1.15 o 
   0  -6  -2        6.45        5.31      0.56 o 
   1  -6  -2       18.20       14.00      0.87 o 
   2  -6  -2       33.22       30.99      0.85 o 
   3  -6  -2       72.62       78.66      2.93 o 
   4  -6  -2      133.17      118.54      2.73 o 
   6  -6  -2        3.38        2.80      0.25 o 
  -4  -5  -2        1.16        1.14      0.15 o 
  -3  -5  -2        2.61        3.42      0.40 o 
  -2  -5  -2      142.17      122.82      3.42 o 
  -1  -5  -2       51.40       46.77      1.67 o 
   0  -5  -2      433.57      352.35     10.66 o 
   1  -5  -2      246.04      218.58      4.31 o 
   2  -5  -2      402.05      370.56      5.41 o 
   3  -5  -2       41.84       39.45      2.16 o 
   4  -5  -2      128.46      112.45      4.69 o 
   5  -5  -2       41.49       36.81      1.54 o 
   6  -5  -2        3.14        2.64      0.27 o 
  -5  -4  -2        8.89        8.01      0.33 o 
  -4  -4  -2      125.26      162.85     11.41 o 
  -3  -4  -2      299.65      284.65     40.62 o 
  -2  -4  -2      120.76      111.92      2.39 o 
  -1  -4  -2       20.91       17.98      0.81 o 
   0  -4  -2       14.26       13.18      0.58 o 
   1  -4  -2      390.44      379.11      4.22 o 
   2  -4  -2      172.69      181.37      1.80 o 
   3  -4  -2      107.05      111.48      4.00 o 
   4  -4  -2      149.61      135.27      2.98 o 
   5  -4  -2        4.33        3.68      0.30 o 
   6  -4  -2       31.10       30.21      1.02 o 
   7  -4  -2       21.05       20.64      0.58 o 
  -5  -3  -2       11.75       13.31      0.50 o 
  -4  -3  -2        0.48        0.61      0.14 o 
  -3  -3  -2      293.69      278.54     14.07 o 
  -2  -3  -2      458.24      455.87      8.57 o 
  -1  -3  -2      569.04      533.24      8.19 o 
   0  -3  -2     1002.13      905.52     13.60 o 
   1  -3  -2      478.24      457.36      4.25 o 
   2  -3  -2     1183.76     1220.53      7.34 o 
   3  -3  -2      903.67      971.79      8.04 o 
   4  -3  -2      103.59      107.17      3.38 o 
   5  -3  -2       73.59       59.81      7.80 o 
   6  -3  -2       15.56       14.69      0.50 o 
   7  -3  -2       12.69       12.02      0.46 o 
  -6  -2  -2        6.27        5.74      0.53 o 
  -5  -2  -2      210.79      216.75      6.29 o 
  -4  -2  -2      178.89      235.83     13.84 o 
  -3  -2  -2      399.95      375.49     11.15 o 
  -2  -2  -2      299.80      294.97      2.95 o 
  -1  -2  -2      210.22      190.75      2.24 o 
   0  -2  -2      450.69      429.12      3.54 o 
   1  -2  -2      101.70      108.82      1.55 o 
   2  -2  -2      109.45      108.18      2.23 o 
   3  -2  -2      388.11      404.25      3.94 o 
   4  -2  -2      290.15      281.15      3.71 o 
   5  -2  -2        0.27        0.11      0.09 o 
   6  -2  -2       82.02       80.33      1.25 o 
   7  -2  -2        5.35        4.60      0.20 o 
  -6  -1  -2       11.35       10.11      0.45 o 
  -5  -1  -2       29.89       34.24      1.10 o 
  -4  -1  -2       45.44       55.42      3.34 o 
  -3  -1  -2       70.11       74.32      4.49 o 
  -2  -1  -2       70.07       75.44      2.31 o 
  -1  -1  -2      999.48      948.75      6.68 o 
   0  -1  -2      144.37      135.15      1.93 o 
   1  -1  -2     2440.69     2248.80     14.17 o 
   2  -1  -2       21.52       19.69      0.53 o 
   3  -1  -2       36.04       34.51      1.01 o 
   4  -1  -2       69.10       53.69      1.51 o 
   5  -1  -2      121.20      116.50      1.74 o 
   6  -1  -2       97.37       92.68      2.33 o 
   7  -1  -2        7.97        7.76      0.37 o 
  -6   0  -2       33.23       32.49      3.01 o 
  -5   0  -2      111.07      113.10      4.74 o 
  -4   0  -2      104.76      104.50      1.58 o 
  -3   0  -2      219.45      222.93      7.58 o 
  -2   0  -2      716.75      715.09      6.81 o 
  -1   0  -2     1015.16     1039.68     10.15 o 
   0   0  -2     1042.15     1001.70      6.95 o 
   1   0  -2     1793.47     1771.37     15.66 o 
   2   0  -2      503.50      550.03      4.33 o 
   3   0  -2      257.93      212.36      2.72 o 
   4   0  -2       64.90       49.91      3.18 o 
   5   0  -2       15.47       16.99      0.59 o 
   6   0  -2      271.67      270.90      6.08 o 
   7   0  -2       15.34       12.99      0.45 o 
  -6   1  -2       11.16       12.76      0.69 o 
  -5   1  -2      124.02      134.45      2.36 o 
  -4   1  -2      202.42      199.79      6.04 o 
  -3   1  -2      534.82      577.30     12.53 o 
  -2   1  -2      280.37      304.43      4.30 o 
  -1   1  -2      251.76      252.91      5.11 o 
   0   1  -2       17.83       18.32      0.67 o 
   2   1  -2      380.82      283.21      5.27 o 
   3   1  -2       43.06       42.08      2.38 o 
   4   1  -2       34.39       28.26      0.70 o 
   5   1  -2       44.20       44.06      0.80 o 
   6   1  -2       56.25       52.89      1.37 o 
  -5   2  -2       25.02       28.45      1.16 o 
  -4   2  -2       95.52       94.62      1.38 o 
  -3   2  -2      279.87      296.40      5.46 o 
  -2   2  -2      153.58      161.21      3.77 o 
  -1   2  -2     2913.13     2835.53     25.73 o 
   1   2  -2       14.26       13.13      1.37 o 
   2   2  -2      137.79      137.35      2.39 o 
   3   2  -2      302.89      312.58      5.94 o 
   4   2  -2       48.85       46.09      0.91 o 
   5   2  -2       74.12       75.18      1.35 o 
   6   2  -2        9.10        7.45      0.77 o 
  -5   3  -2      309.01      290.32     10.72 o 
  -4   3  -2        4.68        5.78      0.27 o 
  -3   3  -2       15.23       13.52      0.83 o 
  -2   3  -2      161.75      197.18      5.63 o 
  -1   3  -2      219.63      225.03      2.61 o 
   0   3  -2     1199.01     1231.98     22.08 o 
   1   3  -2      365.05      395.56      6.25 o 
   2   3  -2       23.48       20.03      1.45 o 
   3   3  -2       80.65       80.78      3.52 o 
   4   3  -2       45.80       45.70      0.85 o 
   5   3  -2        6.19        7.06      0.38 o 
   6   3  -2      108.94       95.52      8.60 o 
  -5   4  -2       40.64       40.03      1.64 o 
  -4   4  -2        3.20        3.01      0.36 o 
  -3   4  -2      177.41      198.16      4.90 o 
  -2   4  -2      241.92      257.08      3.62 o 
  -1   4  -2      255.96      277.46      3.79 o 
   0   4  -2      126.61      128.21      2.09 o 
   1   4  -2      397.93      450.35      4.77 o 
   2   4  -2       35.96       36.88      2.23 o 
   3   4  -2       66.26       69.71      1.00 o 
   4   4  -2       15.46       15.39      0.48 o 
   5   4  -2       18.66       20.50      0.59 o 
  -6   5  -2        5.07        5.44      0.51 o 
  -5   5  -2       80.29       81.42      2.40 o 
  -4   5  -2      124.77      134.12      2.03 o 
  -3   5  -2      197.24      205.29      5.41 o 
  -2   5  -2       66.12       74.83      2.86 o 
  -1   5  -2       92.76      103.16      3.94 o 
   0   5  -2      454.00      508.21      9.59 o 
   1   5  -2       13.86       14.75      1.60 o 
   2   5  -2        6.28        6.69      0.29 o 
   3   5  -2       53.67       57.52      1.21 o 
   4   5  -2      105.10      118.08      1.36 o 
   5   5  -2       25.80       25.86      1.49 o 
  -6   6  -2        2.00        1.67      0.28 o 
  -5   6  -2      239.15      254.58      4.57 o 
  -4   6  -2      112.65      130.68      2.26 o 
  -3   6  -2      101.85      117.09      2.96 o 
  -2   6  -2       77.33       77.11      3.27 o 
  -1   6  -2      210.56      207.41      6.46 o 
   0   6  -2        1.13        0.50      0.32 o 
   1   6  -2       95.47       85.70      3.79 o 
   2   6  -2      396.00      388.18      9.59 o 
   3   6  -2       59.94       62.43      0.98 o 
   4   6  -2       83.18       81.64      6.10 o 
   5   6  -2       14.12       12.73      0.52 o 
  -6   7  -2       12.29       11.40      0.67 o 
  -5   7  -2       50.87       54.67      1.85 o 
  -4   7  -2       76.93       86.74      1.83 o 
  -3   7  -2      214.74      243.31      3.21 o 
  -2   7  -2      143.13      160.00      1.85 o 
  -1   7  -2      143.76      152.60      1.71 o 
   0   7  -2       54.87       61.38      0.89 o 
   1   7  -2       71.92       74.12      1.45 o 
   2   7  -2       20.52       20.50      0.95 o 
   3   7  -2       59.65       62.12      1.55 o 
   4   7  -2       18.10       18.91      0.77 o 
  -6   8  -2        7.85        7.73      0.46 o 
  -5   8  -2        5.98        7.91      0.63 o 
  -4   8  -2       27.46       32.32      0.75 o 
  -3   8  -2       44.51       56.02      1.07 o 
  -2   8  -2      166.45      176.86      2.46 o 
  -1   8  -2        8.92        9.96      0.44 o 
   0   8  -2       45.85       51.63      0.84 o 
   1   8  -2        9.67       11.32      0.53 o 
   2   8  -2       37.37       40.08      1.08 o 
   3   8  -2        4.97        4.86      0.26 o 
  -5   9  -2       15.36       16.34      0.75 o 
  -4   9  -2       21.61       22.30      1.09 o 
  -3   9  -2      125.67      146.66      2.06 o 
  -2   9  -2       47.67       58.38      1.28 o 
  -1   9  -2       48.19       52.58      0.98 o 
   0   9  -2       97.90       96.91      1.52 o 
   1   9  -2       43.37       44.90      0.93 o 
   2   9  -2       15.82       16.10      0.46 o 
  -3  10  -2       23.79       30.66      0.96 o 
  -2  10  -2        9.65        9.98      0.49 o 
  -1  10  -2       95.96      101.64      2.22 o 
   0  10  -2       96.30      110.56      2.16 o 
   1  10  -2      132.34      134.68      2.15 o 
  -2  -9  -1       28.74       30.41      0.80 o 
   1  -9  -1        1.24        0.86      0.40 o 
  -3  -8  -1        7.52        9.32      0.45 o 
  -1  -8  -1        9.67        9.86      1.28 o 
   0  -8  -1       68.24       46.42      1.94 o 
   1  -8  -1       52.57       32.06      1.65 o 
   2  -8  -1      184.68      153.77      3.31 o 
   3  -8  -1       97.50       76.79      2.08 o 
  -4  -7  -1        6.40        6.24      0.33 o 
  -3  -7  -1       19.50       22.97      0.96 o 
  -2  -7  -1       23.22       20.86      1.36 o 
  -1  -7  -1       95.40       74.39      2.22 o 
   0  -7  -1       13.95        9.28      0.85 o 
   1  -7  -1       47.53       32.63      3.10 o 
   2  -7  -1       11.42       10.41      0.69 o 
   4  -7  -1        8.60        6.36      0.60 o 
   6  -7  -1        9.96        8.92      0.40 o 
  -4  -6  -1       12.38       12.07      1.60 o 
  -3  -6  -1        5.15        4.89      0.46 o 
  -2  -6  -1       71.37       65.97      3.75 o 
  -1  -6  -1      118.64       95.07      2.19 o 
   0  -6  -1       51.86       41.31      1.47 o 
   1  -6  -1      138.56      103.35      5.21 o 
   2  -6  -1      175.24      159.04      2.74 o 
   3  -6  -1       37.78       32.93      1.21 o 
   4  -6  -1       79.65       75.59      2.13 o 
   5  -6  -1       41.20       34.03      1.47 o 
  -5  -5  -1       20.58       20.59      0.68 o 
  -4  -5  -1        4.08        5.08      0.35 o 
  -3  -5  -1      387.75      405.70      5.40 o 
  -2  -5  -1       55.48       45.80      1.48 o 
  -1  -5  -1       79.74       66.71      2.43 o 
   0  -5  -1      262.75      224.62      2.89 o 
   1  -5  -1       20.41       15.15      0.70 o 
   2  -5  -1       50.17       44.94      1.30 o 
   3  -5  -1       93.03       84.55      2.34 o 
   4  -5  -1       59.05       58.96      2.09 o 
   5  -5  -1       32.90       27.05      1.35 o 
   6  -5  -1       63.34       56.63      1.32 o 
  -5  -4  -1       15.66       17.61      0.95 o 
  -4  -4  -1       43.43       51.57      2.58 o 
  -3  -4  -1      205.69      206.28      5.34 o 
  -2  -4  -1       40.72       34.35      1.08 o 
  -1  -4  -1      635.16      525.15      5.51 o 
   0  -4  -1      136.59      118.42      2.56 o 
   1  -4  -1      229.68      211.04      7.62 o 
   2  -4  -1      527.32      537.23      4.44 o 
   3  -4  -1       48.01       53.83      0.99 o 
   4  -4  -1        6.17        8.11      0.56 o 
   5  -4  -1        1.49        2.18      0.67 o 
   6  -4  -1       17.22       17.27      0.77 o 
   7  -4  -1       10.94       11.17      0.43 o 
  -6  -3  -1       32.74       26.63      0.68 o 
  -5  -3  -1       21.67       21.89      0.66 o 
  -4  -3  -1      104.74      133.90     10.08 o 
  -3  -3  -1      354.53      330.93      5.66 o 
  -2  -3  -1      477.20      459.58      4.18 o 
  -1  -3  -1        3.10        4.26      1.33 o 
   0  -3  -1      405.08      368.57      3.64 o 
   1  -3  -1      141.81      132.03      3.71 o 
   2  -3  -1      843.28      873.50      5.50 o 
   3  -3  -1       61.12       64.69      1.31 o 
   4  -3  -1       48.03       41.69      1.26 o 
   5  -3  -1      226.68      230.64      3.68 o 
   6  -3  -1       30.74       29.06      0.72 o 
   7  -3  -1       36.72       31.72      0.54 o 
  -6  -2  -1        2.54        2.49      0.17 o 
  -5  -2  -1      108.56      125.77      1.81 o 
  -4  -2  -1      159.28      185.73      8.56 o 
  -3  -2  -1      275.36      272.49      8.87 o 
  -2  -2  -1      131.32      136.71      1.97 o 
  -1  -2  -1       23.70       18.44      1.76 o 
   0  -2  -1     1603.32     1443.91     10.28 o 
   1  -2  -1      244.02      224.04      8.46 o 
   2  -2  -1        2.35        2.23      0.16 o 
   3  -2  -1      279.23      302.47      3.39 o 
   4  -2  -1       11.46        9.61      0.62 o 
   5  -2  -1       46.41       45.71      1.46 o 
   6  -2  -1      143.10      133.91      1.69 o 
   7  -2  -1        8.91        7.63      0.38 o 
  -6  -1  -1       24.29       22.53      0.77 o 
  -5  -1  -1       59.14       62.17      1.25 o 
  -4  -1  -1       38.12       40.13      1.70 o 
  -3  -1  -1       22.00       27.57      2.58 o 
  -2  -1  -1      366.89      364.18      4.14 o 
  -1  -1  -1      704.76      625.87      4.97 o 
   0  -1  -1        7.42        5.95      0.18 o 
   1  -1  -1     1915.99     1763.14     11.45 o 
   2  -1  -1      446.45      432.18      3.56 o 
   3  -1  -1      247.29      240.40      4.11 o 
   4  -1  -1       24.93       18.36      1.94 o 
   5  -1  -1      159.79      152.79      2.86 o 
   6  -1  -1       13.06       13.35      0.48 o 
   7  -1  -1       27.70       26.33      0.72 o 
  -6   0  -1        7.65        6.99      0.34 o 
  -5   0  -1       68.65       76.81      2.03 o 
  -4   0  -1      141.62      132.40      2.43 o 
  -3   0  -1      157.93      178.31      6.40 o 
  -2   0  -1      195.39      195.15     16.83 o 
  -1   0  -1      291.04      280.63      2.98 o 
   0   0  -1      743.73      740.34      7.22 o 
   1   0  -1     1181.77     1121.56     10.40 o 
   2   0  -1      451.11      461.25      3.85 o 
   3   0  -1      248.65      206.56      5.44 o 
   4   0  -1      201.91      172.03      5.94 o 
   5   0  -1        5.36        4.24      0.24 o 
   6   0  -1       63.58       60.51      1.54 o 
   7   0  -1        9.64        9.52      0.39 o 
  -6   1  -1       32.62       35.44      0.82 o 
  -5   1  -1       15.52       16.13      0.58 o 
  -4   1  -1      206.39      213.68      8.57 o 
  -3   1  -1      125.00      140.16      5.56 o 
  -2   1  -1      207.93      211.29      5.45 o 
  -1   1  -1      145.98      143.68      3.33 o 
   0   1  -1      451.28      470.43      4.89 o 
   2   1  -1      434.98      350.79      6.04 o 
   3   1  -1      100.69      108.97      3.86 o 
   4   1  -1        3.81        4.56      0.38 o 
   5   1  -1       44.48       42.33      1.00 o 
   6   1  -1      196.29      187.41      6.40 o 
  -6   2  -1        5.31        6.88      1.55 o 
  -5   2  -1      193.44      200.20      2.18 o 
  -4   2  -1       32.66       35.13      1.73 o 
  -3   2  -1       66.02       66.06      1.97 o 
  -1   2  -1      786.79      826.28     12.73 o 
   0   2  -1     1352.66     1373.87     26.55 o 
   1   2  -1      203.35      211.95      3.74 o 
   2   2  -1      316.69      321.19     12.74 o 
   3   2  -1      279.04      298.84      9.56 o 
   4   2  -1       14.43       11.39      0.38 o 
   5   2  -1      151.39      148.62      1.99 o 
   6   2  -1       14.20       13.14      0.43 o 
  -5   3  -1       94.84       95.29      1.24 o 
  -4   3  -1       20.51       18.25      0.54 o 
  -3   3  -1      376.28      369.97      4.61 o 
  -2   3  -1     2298.78     2432.06     23.17 o 
  -1   3  -1      145.47      147.73      2.44 o 
   0   3  -1      311.23      340.38      6.49 o 
   1   3  -1       36.07       34.60      1.62 o 
   2   3  -1       46.37       50.43      2.33 o 
   3   3  -1      154.12      155.80      4.96 o 
   4   3  -1       78.89       75.86      1.11 o 
   5   3  -1       13.59       14.57      0.55 o 
   6   3  -1       20.87       18.81      0.44 o 
  -6   4  -1      129.22      125.21      2.70 o 
  -5   4  -1       51.23       52.93      1.92 o 
  -4   4  -1       31.62       29.61      1.14 o 
  -3   4  -1      359.38      412.63      7.45 o 
  -2   4  -1       25.69       27.48      1.53 o 
  -1   4  -1       81.63       81.00      3.14 o 
   0   4  -1       70.45       77.56      2.97 o 
   1   4  -1       16.43       15.40      1.25 o 
   2   4  -1        2.36        2.72      0.62 o 
   3   4  -1       63.98       65.66      1.03 o 
   4   4  -1       78.26       82.18      1.16 o 
   5   4  -1       50.15       53.31      0.97 o 
  -6   5  -1        2.50        2.60      0.37 o 
  -5   5  -1       34.64       33.99      1.57 o 
  -4   5  -1       63.57       71.54      1.86 o 
  -3   5  -1       34.90       34.49      2.11 o 
  -2   5  -1       77.67       68.99      2.74 o 
  -1   5  -1      153.76      186.36      5.40 o 
   0   5  -1       14.73       18.66      1.68 o 
   1   5  -1       94.05      103.35      4.35 o 
   2   5  -1       38.60       42.46      0.92 o 
   3   5  -1       63.78       63.34      1.00 o 
   4   5  -1      102.59      109.30      1.34 o 
   5   5  -1       13.86       14.35      0.62 o 
  -6   6  -1        7.34        8.69      0.65 o 
  -5   6  -1      142.34      155.13      3.43 o 
  -4   6  -1      145.84      153.35      2.49 o 
  -3   6  -1        6.84        5.97      0.40 o 
  -2   6  -1      122.70      125.63      4.22 o 
  -1   6  -1      152.25      160.49      5.64 o 
   0   6  -1      188.12      185.31      6.20 o 
   1   6  -1       15.65       17.88      0.60 o 
   2   6  -1       29.84       32.23      0.88 o 
   3   6  -1       30.23       33.38      0.88 o 
   4   6  -1       40.37       42.65      0.86 o 
  -6   7  -1        2.31        2.13      0.30 o 
  -5   7  -1       36.11       36.25      1.51 o 
  -4   7  -1       40.78       47.73      1.08 o 
  -3   7  -1       90.93       96.19      3.43 o 
  -2   7  -1       53.71       56.58      1.91 o 
  -1   7  -1       55.87       59.44      1.32 o 
   0   7  -1       20.55       21.12      0.75 o 
   1   7  -1       24.09       26.10      0.91 o 
   2   7  -1       49.26       49.75      1.54 o 
   3   7  -1       34.05       32.89      1.10 o 
   4   7  -1       19.49       19.32      0.74 o 
  -6   8  -1        9.07        8.65      0.49 o 
  -5   8  -1        3.51        3.14      0.40 o 
  -4   8  -1       12.92       15.49      0.60 o 
  -3   8  -1        9.34       10.65      0.46 o 
  -2   8  -1      422.36      469.28      8.53 o 
  -1   8  -1       13.69       15.97      0.47 o 
   0   8  -1        2.39        2.97      0.22 o 
   1   8  -1       45.41       45.39      1.09 o 
   2   8  -1       13.05       12.76      0.51 o 
   3   8  -1       14.10       12.96      0.41 o 
  -5   9  -1       43.55       47.82      1.31 o 
  -4   9  -1       44.22       50.91      2.73 o 
  -3   9  -1       87.34      103.17      1.69 o 
  -2   9  -1       14.90       14.25      0.61 o 
  -1   9  -1      113.10      124.52      1.30 o 
   0   9  -1      148.65      160.93      1.62 o 
   1   9  -1      102.50      106.55      1.50 o 
   2   9  -1       24.42       24.52      0.56 o 
  -3  10  -1        4.34        4.84      0.37 o 
  -2  10  -1       20.20       22.67      0.65 o 
  -1  10  -1       76.70       84.44      1.67 o 
   0  10  -1       63.83       57.78      5.08 o 
   1  10  -1       17.68       16.02      0.60 o 
  -2  -9   0        9.87       10.26      0.48 o 
   1  -9   0       78.44       52.02      3.02 o 
  -3  -8   0       20.26       23.56      0.78 o 
  -1  -8   0       80.83       64.74     10.67 o 
   0  -8   0       31.77       24.29      4.26 o 
   1  -8   0       95.79       53.10      2.08 o 
   2  -8   0      111.37       90.41      2.41 o 
   3  -8   0       64.73       53.99      1.71 o 
  -4  -7   0        1.18        1.35      0.17 o 
  -3  -7   0       11.18       14.27      0.75 o 
  -2  -7   0       45.67       43.09      4.96 o 
  -1  -7   0       87.46       70.48      3.94 o 
   0  -7   0        2.77        2.04      0.38 o 
   1  -7   0      155.60       92.29      5.38 o 
   2  -7   0      186.44      156.44      5.34 o 
   3  -7   0      160.56      153.13      3.01 o 
   4  -7   0       71.79       62.64      1.94 o 
  -4  -6   0        9.94       11.50      0.64 o 
  -3  -6   0      220.85      198.67      4.66 o 
  -2  -6   0        8.61        8.70      0.71 o 
  -1  -6   0       67.50       57.10      1.48 o 
   0  -6   0       51.18       34.46      1.17 o 
   1  -6   0       60.08       48.55      2.69 o 
   2  -6   0      286.89      257.19      8.26 o 
   3  -6   0       91.85       97.97      1.76 o 
   4  -6   0       25.30       21.89      1.11 o 
   5  -6   0        5.68        3.25      0.47 o 
  -5  -5   0        2.67        2.74      0.26 o 
  -4  -5   0       95.73      115.59      3.39 o 
  -3  -5   0      178.94      179.70     11.56 o 
  -2  -5   0       95.99       81.79      2.89 o 
  -1  -5   0       17.55       15.22      0.73 o 
   0  -5   0      331.24      291.42      7.02 o 
   1  -5   0       84.62       74.58      5.47 o 
   2  -5   0      158.38      143.55      2.26 o 
   3  -5   0       16.69       15.94      0.63 o 
   4  -5   0       22.79       25.71      1.05 o 
   5  -5   0       43.93       35.14      1.58 o 
   6  -5   0       57.70       50.75      1.31 o 
  -5  -4   0       96.98       99.14      5.15 o 
  -4  -4   0      362.69      441.08     10.61 o 
  -3  -4   0      285.38      279.35      3.27 o 
  -2  -4   0      150.25      135.43      2.29 o 
  -1  -4   0      388.31      358.43      2.92 o 
   0  -4   0       99.33       93.65      3.00 o 
   1  -4   0      827.84      691.31     10.66 o 
   2  -4   0      544.76      587.29      4.99 o 
   3  -4   0        7.34        9.37      0.34 o 
   4  -4   0       56.22       53.81      1.49 o 
   5  -4   0       22.08       16.33      1.08 o 
   6  -4   0        6.38        5.79      0.45 o 
   7  -4   0        0.17        0.29      0.09 o 
  -6  -3   0       87.71       77.15      1.38 o 
  -5  -3   0      113.41      127.98      1.75 o 
  -4  -3   0      195.10      241.24      8.33 o 
  -3  -3   0       17.84       18.47      1.05 o 
  -2  -3   0      104.58       92.09      1.65 o 
  -1  -3   0      370.34      332.51      2.56 o 
   0  -3   0     1970.42     1890.45     64.34 o 
   1  -3   0      165.41      116.54     16.25 o 
   2  -3   0      512.59      529.13      3.69 o 
   3  -3   0       78.30       82.98      1.50 o 
   4  -3   0      131.55      129.27      4.30 o 
   5  -3   0       73.33       60.93      2.03 o 
   6  -3   0       35.36       36.20      1.19 o 
   7  -3   0        9.68        7.94      0.94 o 
  -6  -2   0       24.03       24.10      0.57 o 
  -5  -2   0       61.87       66.66      1.28 o 
  -4  -2   0       87.67      112.42      1.78 o 
  -3  -2   0        6.74        9.09      1.38 o 
  -2  -2   0      184.01      177.72      2.59 o 
  -1  -2   0      661.55      669.15      7.85 o 
   0  -2   0      170.21      161.93      2.99 o 
   1  -2   0      662.06      595.91      4.56 o 
   2  -2   0      390.54      400.10      3.33 o 
   3  -2   0       84.79       96.44      1.62 o 
   4  -2   0       16.03       12.73      0.73 o 
   5  -2   0       26.90       24.88      1.07 o 
   6  -2   0      150.82      148.72      6.01 o 
   7  -2   0        7.21        6.63      0.36 o 
  -6  -1   0       63.92       63.89      1.07 o 
  -5  -1   0       43.85       45.16      1.07 o 
  -4  -1   0        3.47        3.33      0.27 o 
  -3  -1   0      213.66      228.01      7.33 o 
  -2  -1   0      280.11      277.37      3.14 o 
  -1  -1   0      369.62      333.95      5.29 o 
   0  -1   0     1132.93     1100.94     10.06 o 
   1  -1   0      302.63      286.97      2.40 o 
   2  -1   0      554.47      570.59      4.88 o 
   3  -1   0        3.52        2.61      0.26 o 
   4  -1   0      141.59      106.88      9.19 o 
   5  -1   0      510.02      466.28      5.84 o 
   6  -1   0        1.92        1.76      0.28 o 
   7  -1   0       11.37       10.59      0.43 o 
  -6   0   0       20.97       22.12      0.79 o 
  -5   0   0      237.58      246.09      6.63 o 
  -4   0   0       52.70       50.65      4.05 o 
  -3   0   0      249.50      273.44      7.72 o 
  -2   0   0      113.71      103.05      2.40 o 
   2   0   0      113.84       87.53      2.17 o 
   3   0   0      249.85      200.03      2.97 o 
   4   0   0       53.64       45.85      2.89 o 
   5   0   0      237.29      213.07      3.46 o 
   6   0   0       20.82       21.66      0.62 o 
  -6   1   0        1.93        1.99      0.18 o 
  -5   1   0      512.98      531.44      6.90 o 
  -4   1   0      141.37      134.19      6.51 o 
  -3   1   0        3.69        4.41      0.93 o 
  -2   1   0      552.87      580.78      9.18 o 
  -1   1   0      300.36      297.90      4.56 o 
   1   1   0      369.45      354.05      4.69 o 
   2   1   0      278.23      272.78      5.15 o 
   3   1   0      213.16      218.17      5.43 o 
   4   1   0        3.52        2.83      0.37 o 
   5   1   0       44.14       41.44      1.00 o 
   6   1   0       64.35       62.02      1.05 o 
  -6   2   0      149.06      145.96     10.62 o 
  -5   2   0       26.68       26.72      0.78 o 
  -4   2   0       16.10       16.78      1.96 o 
  -3   2   0       84.44       92.69      2.45 o 
  -2   2   0      388.40      382.46      5.32 o 
   0   2   0      169.78      150.90      1.55 o 
   1   2   0      666.61      738.25      8.59 o 
   2   2   0      181.01      191.34      7.42 o 
   3   2   0        6.65        6.51      0.64 o 
   4   2   0       87.03       92.55      1.51 o 
   5   2   0       61.96       62.15      1.51 o 
   6   2   0       23.55       23.87      0.57 o 
  -6   3   0       35.42       39.41      1.21 o 
  -5   3   0       72.46       78.27      1.37 o 
  -4   3   0      131.32      134.88      2.90 o 
  -3   3   0       76.01       82.26      2.02 o 
  -2   3   0      508.26      567.94      7.62 o 
  -1   3   0      164.50      165.98      2.45 o 
   0   3   0     1978.54     1988.83     20.04 o 
   1   3   0      370.13      389.19      6.24 o 
   2   3   0      104.65       99.37      3.39 o 
   3   3   0       17.91       22.13      1.86 o 
   4   3   0      195.90      197.84      1.93 o 
   5   3   0      114.29      121.32      1.86 o 
   6   3   0       87.87       66.16      8.43 o 
  -6   4   0        6.21        6.63      0.60 o 
  -5   4   0       22.09       24.51      0.81 o 
  -4   4   0       55.69       54.21      2.17 o 
  -3   4   0        7.12       10.06      1.06 o 
  -2   4   0      545.03      662.41      9.12 o 
  -1   4   0      827.13      856.97      7.80 o 
   0   4   0       99.74      105.40      3.54 o 
   1   4   0      389.25      428.15      7.46 o 
   2   4   0      151.65      157.86      4.86 o 
   3   4   0      287.29      297.88      2.38 o 
   4   4   0      362.91      369.72      2.85 o 
   5   4   0       96.60       91.68      4.64 o 
  -6   5   0       57.21       55.06      1.78 o 
  -5   5   0       44.03       49.43      1.91 o 
  -4   5   0       22.63       26.71      1.12 o 
  -3   5   0       16.94       17.07      1.49 o 
  -2   5   0      155.66      159.45      4.33 o 
  -1   5   0       85.43      100.09      3.92 o 
   0   5   0      332.42      370.86      8.13 o 
   1   5   0       17.40       17.92      1.81 o 
   2   5   0       96.04       92.53      1.19 o 
   3   5   0      178.01      182.70      2.32 o 
   4   5   0       96.54      105.71      1.57 o 
   5   5   0        2.74        3.13      0.28 o 
  -6   6   0       23.99       26.01      1.15 o 
  -5   6   0        5.81        6.33      0.66 o 
  -4   6   0       24.51       23.17      1.28 o 
  -3   6   0       90.42      109.08      1.78 o 
  -2   6   0      284.06      308.42      6.93 o 
  -1   6   0       60.54       68.67      3.68 o 
   0   6   0       50.58       47.67      3.11 o 
   1   6   0       67.77       78.13      1.35 o 
   2   6   0        8.55       10.07      0.49 o 
   3   6   0      218.41      235.20      2.61 o 
   4   6   0       10.00       10.28      0.40 o 
  -6   7   0        2.44        2.53      0.33 o 
  -5   7   0       12.10       14.62      0.96 o 
  -4   7   0       72.28       78.64      1.49 o 
  -3   7   0      159.88      176.16      2.67 o 
  -2   7   0      186.16      198.13      3.60 o 
  -1   7   0      154.26      164.32      2.63 o 
   0   7   0        2.72        3.08      0.28 o 
   1   7   0       85.52       92.21      1.68 o 
   2   7   0       44.80       49.24      1.14 o 
   3   7   0       11.20       12.49      0.50 o 
   4   7   0        1.15        1.04      0.15 o 
  -6   8   0       10.28       11.65      0.57 o 
  -5   8   0        8.83        8.11      0.64 o 
  -4   8   0       17.22       20.11      0.69 o 
  -3   8   0       64.44       70.47      1.20 o 
  -2   8   0      110.70      124.45      3.60 o 
  -1   8   0       95.55      104.00      2.69 o 
   0   8   0       32.32       41.10      0.83 o 
   1   8   0       81.23       89.32      1.56 o 
   2   8   0       30.74       33.61      0.82 o 
   3   8   0       20.85       18.73      1.02 o 
  -5   9   0        8.75        7.77      0.50 o 
  -4   9   0        9.79       13.08      0.98 o 
  -3   9   0       25.56       28.21      1.06 o 
  -2   9   0      113.02      123.19      1.86 o 
  -1   9   0       77.40       87.93      1.19 o 
   0   9   0      116.34      120.29      1.34 o 
   1   9   0       23.91       22.64      0.63 o 
   2   9   0        9.55        7.99      0.85 o 
  -3  10   0        0.09        0.22      0.10 o 
  -2  10   0       71.82       87.78      1.72 o 
  -1  10   0        9.86       11.42      0.85 o 
   0  10   0       23.52       20.48      0.66 o 
  -2  -9   1       24.42       29.20      0.85 o 
  -3  -8   1       14.00       15.36      0.64 o 
  -1  -8   1       45.34       35.14      3.49 o 
   0  -8   1        2.43        2.16      0.35 o 
  -4  -7   1       19.41       20.18      1.05 o 
  -3  -7   1       34.03       38.61      1.29 o 
  -2  -7   1       49.86       42.94      2.02 o 
  -1  -7   1       23.34       20.22      1.40 o 
   0  -7   1       20.30       15.45      0.96 o 
   1  -7   1       55.63       39.50      4.34 o 
   2  -7   1       53.02       42.91      2.63 o 
   3  -7   1       92.14       87.21      2.17 o 
   4  -7   1       40.78       36.13      1.46 o 
  -4  -6   1       39.82       45.15      1.34 o 
  -3  -6   1       29.62       27.41      1.64 o 
  -2  -6   1       29.38       21.13      1.86 o 
  -1  -6   1       15.20       15.00      0.79 o 
   0  -6   1      187.75      149.65      5.71 o 
   1  -6   1      152.84      112.70     11.87 o 
   2  -6   1      120.65      119.00      2.93 o 
   3  -6   1        6.54        5.43      0.39 o 
   4  -6   1      145.14      135.49      2.96 o 
   5  -6   1      141.13       95.18     10.69 o 
   6  -6   1        7.50        7.87      0.46 o 
  -5  -5   1       13.46       14.27      0.62 o 
  -4  -5   1      102.14      128.91      2.67 o 
  -3  -5   1       62.80       56.62      2.33 o 
  -2  -5   1       37.84       36.64      1.45 o 
  -1  -5   1       93.81       90.80      1.39 o 
   0  -5   1       14.57       15.28      1.54 o 
   1  -5   1      155.22      159.91      4.79 o 
   2  -5   1       77.87       67.05      2.69 o 
   3  -5   1       34.63       32.57      0.91 o 
   4  -5   1       64.92       65.28      1.70 o 
   5  -5   1       35.06       27.40      1.43 o 
   6  -5   1        2.57        2.37      0.28 o 
  -5  -4   1       50.08       50.87      5.31 o 
  -4  -4   1       79.44       94.45      2.33 o 
  -3  -4   1       65.53       63.20      2.04 o 
  -2  -4   1        2.32        2.05      0.28 o 
  -1  -4   1       15.96       12.33      1.35 o 
   0  -4   1       70.72       70.43      1.67 o 
   1  -4   1       80.88       70.03      2.02 o 
   2  -4   1       26.25       25.09      0.87 o 
   3  -4   1      360.47      391.46      4.97 o 
   4  -4   1       32.46       28.68      1.10 o 
   5  -4   1       51.94       41.80      1.74 o 
   6  -4   1      129.06      121.20      2.30 o 
   7  -4   1       66.55       59.67      1.08 o 
  -6  -3   1       20.97       19.30      0.67 o 
  -5  -3   1       13.61       14.34      0.86 o 
  -4  -3   1       78.58       84.86      2.24 o 
  -3  -3   1      153.10      145.30      5.15 o 
  -2  -3   1       46.35       46.66      1.26 o 
  -1  -3   1       36.60       31.09      0.75 o 
   0  -3   1      310.59      328.99      4.25 o 
   1  -3   1      146.92      130.68      2.81 o 
   2  -3   1     2297.62     2184.27     57.03 o 
   3  -3   1      374.28      359.37      4.40 o 
   4  -3   1       20.81       16.43      0.85 o 
   5  -3   1       94.45       81.71      2.36 o 
   6  -3   1       14.51       14.12      0.73 o 
   7  -3   1       10.92        9.89      0.43 o 
  -6  -2   1       14.04       13.12      0.63 o 
  -5  -2   1      151.26      162.01      2.11 o 
  -4  -2   1       14.25       13.22      0.54 o 
  -3  -2   1      278.48      293.59      4.08 o 
  -2  -2   1      318.80      298.14      7.93 o 
  -1  -2   1      201.61      196.98      2.06 o 
   0  -2   1     1351.03     1305.87     12.26 o 
   1  -2   1      790.82      774.31      5.85 o 
   2  -2   1      110.86      122.50      1.51 o 
   3  -2   1       66.14       72.33      1.84 o 
   4  -2   1       31.87       26.21      1.84 o 
   5  -2   1      193.25      184.09      3.39 o 
   6  -2   1        5.37        4.68      0.27 o 
   7  -2   1       30.60       29.12      0.75 o 
  -6  -1   1      196.29      192.18      2.43 o 
  -5  -1   1       44.54       46.65      1.50 o 
  -4  -1   1        3.34        4.48      0.30 o 
  -3  -1   1      103.02      116.34      2.20 o 
  -2  -1   1      436.66      400.81     16.16 o 
   0  -1   1      453.40      454.68      4.76 o 
   1  -1   1      148.14      138.79      6.54 o 
   2  -1   1      208.39      185.06      2.89 o 
   3  -1   1      126.22      112.08      2.32 o 
   4  -1   1      204.72      182.63      9.55 o 
   5  -1   1       15.53       15.78      0.84 o 
   6  -1   1       32.79       33.03      0.79 o 
   7  -1   1        8.16        7.31      0.34 o 
  -6   0   1       64.15       59.40      3.92 o 
  -5   0   1        5.51        5.27      0.44 o 
  -4   0   1      203.35      213.03      8.25 o 
  -3   0   1      246.70      276.87      7.49 o 
  -2   0   1      452.59      418.47     47.53 o 
  -1   0   1     1179.47     1082.90     10.85 o 
   0   0   1      746.30      719.79      6.38 o 
   1   0   1      289.88      236.79     25.55 o 
   2   0   1      197.57      173.97      6.53 o 
   3   0   1      159.26      162.00      8.47 o 
   4   0   1      141.98      119.28      2.43 o 
   5   0   1       68.28       66.51      1.77 o 
   6   0   1        7.54        7.17      0.35 o 
  -6   1   1       13.28       12.73      0.67 o 
  -5   1   1      161.41      159.56      1.96 o 
  -4   1   1       25.06       30.81      1.63 o 
  -3   1   1      246.76      258.77      6.97 o 
  -2   1   1      451.81      401.09     41.03 o 
  -1   1   1     1918.87     1862.96     16.81 o 
   0   1   1        7.88        6.38      0.24 o 
   1   1   1      707.84      698.44      5.55 o 
   2   1   1      365.13      379.45      6.21 o 
   3   1   1       22.20       26.28      1.77 o 
   4   1   1       37.78       30.24      1.36 o 
   5   1   1       59.77       55.56      1.16 o 
   6   1   1       24.38       21.69      0.58 o 
  -6   2   1      143.94      146.45      8.89 o 
  -5   2   1       46.28       48.60      1.01 o 
  -4   2   1       11.70       11.60      0.98 o 
  -3   2   1      279.24      310.04      8.53 o 
  -2   2   1        2.21        1.92      0.32 o 
  -1   2   1      245.60      259.56      4.93 o 
   0   2   1     1595.84     1586.81     18.26 o 
   1   2   1       23.58       20.44      0.78 o 
   2   2   1      131.50      143.75      3.73 o 
   3   2   1      277.17      277.16      6.48 o 
   4   2   1      159.41      135.02      3.69 o 
   5   2   1      107.09      113.52      2.70 o 
   6   2   1        2.40        2.39      0.23 o 
  -6   3   1       30.03       30.74      1.09 o 
  -5   3   1      226.86      250.19      2.69 o 
  -4   3   1       47.65       45.31      1.73 o 
  -3   3   1       61.05       69.78      1.84 o 
  -2   3   1      846.34      962.48     11.15 o 
  -1   3   1      140.76      152.10      2.35 o 
   0   3   1      403.56      434.22      4.64 o 
   1   3   1        3.33        5.72      0.67 o 
   2   3   1      481.28      510.16      8.59 o 
   3   3   1      353.77      323.04      2.60 o 
   4   3   1      105.23      103.96      1.49 o 
   5   3   1       21.82       21.21      0.62 o 
   6   3   1       32.69       29.10      0.76 o 
  -6   4   1       17.72       20.77      1.10 o 
  -5   4   1        1.66        2.13      0.39 o 
  -4   4   1        6.22        7.36      0.39 o 
  -3   4   1       47.79       53.08      2.47 o 
  -2   4   1      525.26      600.09      8.65 o 
  -1   4   1      228.90      270.21      3.79 o 
   0   4   1      137.43      152.33      4.35 o 
   1   4   1      637.24      686.66     10.13 o 
   2   4   1       40.12       39.61      2.40 o 
   3   4   1      204.45      203.64      5.17 o 
   4   4   1       43.81       41.57      0.99 o 
   5   4   1       15.54       17.48      0.76 o 
  -6   5   1       62.86       66.55      1.98 o 
  -5   5   1       33.32       35.55      1.62 o 
  -4   5   1       60.29       63.69      1.79 o 
  -3   5   1       92.59       89.22      3.52 o 
  -2   5   1       49.41       47.64      2.33 o 
  -1   5   1       20.09       22.26      1.83 o 
   0   5   1      264.49      310.89      7.42 o 
   1   5   1       79.97       81.07      3.94 o 
   2   5   1       55.14       51.68      1.05 o 
   3   5   1      390.93      402.06      3.82 o 
   4   5   1        4.02        4.22      0.28 o 
   5   5   1       20.65       21.10      0.69 o 
  -6   6   1       10.92        9.61      0.70 o 
  -5   6   1       41.43       48.11      1.85 o 
  -4   6   1       79.11       85.73      2.57 o 
  -3   6   1       38.02       37.32      1.04 o 
  -2   6   1      177.58      174.98      2.35 o 
  -1   6   1      138.69      155.31      5.66 o 
   0   6   1       51.82       58.53      1.20 o 
   1   6   1      117.27      130.04      1.92 o 
   2   6   1       72.05       76.12      2.32 o 
   3   6   1        4.82        5.06      0.33 o 
   4   6   1       12.50       12.12      0.41 o 
  -6   7   1       10.13       11.05      0.67 o 
  -5   7   1        9.10       11.27      0.84 o 
  -4   7   1        8.92        8.10      0.48 o 
  -3   7   1      394.96      431.16      3.59 o 
  -2   7   1       11.07       11.16      0.57 o 
  -1   7   1       47.18       54.20      1.24 o 
   0   7   1       14.12       15.70      0.66 o 
   1   7   1       97.02      103.90      2.81 o 
   2   7   1       23.58       25.66      0.79 o 
   3   7   1       19.56       20.35      0.60 o 
  -5   8   1        4.07        5.34      0.52 o 
  -4   8   1       67.97       74.52      1.08 o 
  -3   8   1       98.05      104.46      2.32 o 
  -2   8   1      184.48      214.77      2.76 o 
  -1   8   1       52.27       61.13      1.31 o 
   0   8   1       67.90       71.88      1.10 o 
   1   8   1        9.66       11.17      0.90 o 
   2   8   1       14.76       15.56      0.52 o 
   3   8   1        8.02        7.98      0.38 o 
  -4   9   1       13.39       14.85      0.64 o 
  -3   9   1       16.94       18.46      0.58 o 
  -2   9   1       24.39       25.01      0.72 o 
  -1   9   1        1.20        1.13      0.16 o 
   0   9   1       11.21       14.54      0.53 o 
   1   9   1       54.03       54.57      3.51 o 
   2   9   1       28.54       26.94      0.71 o 
  -3  10   1       20.53       24.65      0.77 o 
  -2  10   1        0.49        0.72      0.10 o 
  -1  10   1        4.51        4.70      0.23 o 
   0  10   1        2.68        2.11      0.20 o 
  -2  -9   2       15.69       16.67      0.63 o 
  -3  -8   2        4.96        5.45      0.38 o 
  -1  -8   2        9.33        7.51      0.80 o 
   0  -8   2       45.68       36.54      1.73 o 
   1  -8   2        8.93        6.05      0.68 o 
   3  -8   2       44.02       34.16      1.54 o 
  -4  -7   2       18.91       20.68      0.51 o 
  -3  -7   2       59.79       71.50      1.80 o 
  -2  -7   2       20.22       16.82      1.22 o 
  -1  -7   2       71.88       54.96      3.53 o 
   0  -7   2       54.75       43.63      2.12 o 
   1  -7   2      145.41       91.27     11.78 o 
   2  -7   2      144.56      136.12      5.08 o 
   3  -7   2      214.83      210.72      6.69 o 
   4  -7   2       77.60       65.13      2.25 o 
   6  -7   2       12.10        8.19      0.39 o 
  -4  -6   2       83.74       94.75      2.01 o 
  -3  -6   2       59.19       64.29      8.47 o 
  -2  -6   2      395.51      310.72     10.19 o 
  -1  -6   2       96.41       85.50      1.38 o 
   0  -6   2        1.14        1.05      0.18 o 
   1  -6   2      209.98      180.74      3.08 o 
   2  -6   2       76.97       69.33      2.95 o 
   3  -6   2      101.47      106.25      2.02 o 
   4  -6   2      112.23      110.72      2.67 o 
   5  -6   2      238.48      185.87      3.90 o 
   6  -6   2        2.00        1.48      0.20 o 
  -5  -5   2       25.33       22.26      0.79 o 
  -4  -5   2      105.52      132.23      2.71 o 
  -3  -5   2       53.91       52.05      2.15 o 
  -2  -5   2        6.40        6.33      0.49 o 
  -1  -5   2       13.87       13.71      0.58 o 
   0  -5   2      454.30      450.21      5.60 o 
   1  -5   2       92.80       89.03      3.12 o 
   2  -5   2       66.28       75.08      2.75 o 
   3  -5   2      197.78      206.60      2.53 o 
   4  -5   2      125.75      116.14      9.85 o 
   5  -5   2       80.28       65.66      2.23 o 
   6  -5   2        5.15        5.39      0.42 o 
  -5  -4   2       18.27       19.91      1.26 o 
  -4  -4   2       15.75       18.73      0.99 o 
  -3  -4   2       65.97       64.72      4.71 o 
  -2  -4   2       35.94       35.03      1.65 o 
  -1  -4   2      393.40      392.17      3.91 o 
   0  -4   2      126.76      118.40      3.74 o 
   1  -4   2      255.00      264.14      4.44 o 
   2  -4   2      242.15      249.68      2.98 o 
   3  -4   2      178.60      197.02      2.36 o 
   4  -4   2        3.30        2.25      0.24 o 
   5  -4   2       40.83       34.59      1.57 o 
   6  -4   2       80.01       78.25      1.78 o 
   7  -4   2       17.12       15.16      0.49 o 
  -6  -3   2      107.87      102.28      1.72 o 
  -5  -3   2        6.36        7.65      0.41 o 
  -4  -3   2       44.56       47.71      6.42 o 
  -3  -3   2       81.83       76.18      1.98 o 
  -2  -3   2       23.94       20.00      0.84 o 
  -1  -3   2      364.82      347.33      3.46 o 
   0  -3   2     1196.55     1187.35     12.36 o 
   1  -3   2      217.31      213.25      3.41 o 
   2  -3   2      163.46      195.81      4.29 o 
   3  -3   2       15.58       14.29      0.57 o 
   4  -3   2        4.67        5.52      0.50 o 
   5  -3   2      309.46      288.86      3.94 o 
   6  -3   2       14.23       13.94      0.72 o 
   7  -3   2       10.83        9.65      0.40 o 
  -6  -2   2        9.18        8.61      0.51 o 
  -5  -2   2       73.70       73.68      1.32 o 
  -4  -2   2       48.98       46.63      1.76 o 
  -3  -2   2      304.73      314.30      4.11 o 
  -2  -2   2      137.12      132.88      2.11 o 
  -1  -2   2       14.33       11.81      0.41 o 
   1  -2   2     2910.23     2851.03     24.54 o 
   2  -2   2      151.75      160.48      3.47 o 
   3  -2   2      280.37      234.92      3.04 o 
   4  -2   2       94.85       82.25      6.79 o 
   5  -2   2       25.05       27.50      1.24 o 
   6  -2   2        8.32        7.62      0.52 o 
   7  -2   2       21.86       19.60      0.56 o 
  -6  -1   2       55.67       51.92      1.41 o 
  -5  -1   2       44.54       47.20      1.69 o 
  -4  -1   2       34.75       32.93      1.22 o 
  -3  -1   2       42.74       47.52      1.84 o 
  -2  -1   2      381.61      366.01      8.82 o 
   0  -1   2       17.93       16.98      0.73 o 
   1  -1   2      251.59      210.55      2.00 o 
   2  -1   2      282.66      263.47     14.23 o 
   3  -1   2      534.21      476.67     26.11 o 
   4  -1   2      201.78      174.93      5.27 o 
   5  -1   2      124.38      123.69      4.52 o 
   6  -1   2       11.10       11.03      0.45 o 
  -7   0   2       15.38       11.92      0.43 o 
  -6   0   2      271.82      271.63     19.23 o 
  -5   0   2       15.78       19.85      0.96 o 
  -4   0   2       65.27       68.20      4.49 o 
  -3   0   2      258.82      271.43      7.20 o 
  -2   0   2      503.03      531.09      4.84 o 
  -1   0   2     1791.30     1773.76     16.32 o 
   0   0   2     1047.21     1027.77      9.47 o 
   1   0   2     1001.98      999.94     16.76 o 
   2   0   2      716.76      712.71     11.77 o 
   3   0   2      218.13      221.51      5.57 o 
   4   0   2      105.02       99.64      3.16 o 
   5   0   2      110.20      104.59      2.26 o 
   6   0   2       32.54       32.56      0.74 o 
  -6   1   2       97.84       96.01      5.22 o 
  -5   1   2      120.83      130.24      2.64 o 
  -4   1   2       69.14       72.68      2.50 o 
  -3   1   2       36.37       35.71      1.41 o 
  -2   1   2       21.82       22.24      0.86 o 
   0   1   2      144.23      143.53      1.61 o 
   1   1   2      999.98      971.36      5.55 o 
   2   1   2       69.57       75.26      4.27 o 
   3   1   2       69.17       69.14      2.19 o 
   4   1   2       45.24       40.57      0.86 o 
   5   1   2       29.72       30.25      1.12 o 
   6   1   2       11.83       11.34      0.39 o 
  -6   2   2       81.41       87.06      1.97 o 
  -5   2   2        0.23        0.32      0.14 o 
  -4   2   2      292.65      314.49      6.68 o 
  -3   2   2      388.48      407.21      5.22 o 
  -2   2   2      108.97      102.56      4.65 o 
  -1   2   2      101.09      108.54      1.66 o 
   0   2   2      447.38      486.88      4.95 o 
   1   2   2      209.89      231.98      4.37 o 
   2   2   2      298.52      327.30     12.63 o 
   3   2   2      399.19      390.06      7.98 o 
   4   2   2      180.52      181.50      2.22 o 
   5   2   2      210.49      201.92      2.28 o 
   6   2   2        6.24        6.51      0.40 o 
  -6   3   2       15.47       17.37      0.82 o 
  -5   3   2       73.40       72.61      1.48 o 
  -4   3   2      103.94      108.74      1.74 o 
  -3   3   2      896.43     1069.61     13.43 o 
  -2   3   2     1182.52     1257.50     59.16 o 
  -1   3   2      476.92      526.23      4.20 o 
   0   3   2     1006.01     1099.35     12.31 o 
   1   3   2      567.28      648.64     16.45 o 
   2   3   2      459.46      540.27      9.01 o 
   3   3   2      294.86      278.44      2.71 o 
   4   3   2        0.50        0.56      0.10 o 
   5   3   2       12.22       13.41      0.73 o 
  -6   4   2       31.59       33.53      1.42 o 
  -5   4   2        4.61        5.34      0.63 o 
  -4   4   2      149.95      147.24      2.76 o 
  -3   4   2      108.77      117.81      3.79 o 
  -2   4   2      173.86      196.67      4.43 o 
  -1   4   2      388.33      445.66      5.19 o 
   0   4   2       13.57       15.67      1.35 o 
   1   4   2       21.49       23.61      1.86 o 
   2   4   2      120.21      114.13      2.66 o 
   3   4   2      298.88      301.29      2.57 o 
   4   4   2      124.94      128.81      1.61 o 
   5   4   2        8.58        8.16      0.49 o 
  -6   5   2        3.28        3.20      0.43 o 
  -5   5   2       40.93       44.97      1.85 o 
  -4   5   2      128.88      134.32      6.84 o 
  -3   5   2       41.64       42.01      1.06 o 
  -2   5   2      401.84      422.54      7.69 o 
  -1   5   2      247.52      276.41      6.89 o 
   0   5   2      431.90      475.77      9.55 o 
   1   5   2       51.23       54.53      0.93 o 
   2   5   2      142.37      146.35      1.67 o 
   3   5   2        2.57        3.42      0.24 o 
   4   5   2        1.02        1.35      0.29 o 
   5   5   2        6.67        7.53      0.36 o 
  -6   6   2        3.65        2.77      0.46 o 
  -5   6   2      102.87      104.36      2.80 o 
  -4   6   2      132.98      136.15      3.35 o 
  -3   6   2       72.66       81.52      3.20 o 
  -2   6   2       32.54       35.26      1.67 o 
  -1   6   2       17.90       17.27      0.52 o 
   0   6   2        6.84        7.17      0.39 o 
   1   6   2       31.25       32.56      0.76 o 
   2   6   2       70.36       73.41      1.12 o 
   3   6   2       60.94       61.96      1.96 o 
   4   6   2       22.12       22.16      0.74 o 
  -6   7   2        2.78        3.51      0.37 o 
  -5   7   2        3.02        3.55      0.28 o 
  -4   7   2       47.74       55.52      1.28 o 
  -3   7   2       94.59      118.36      3.14 o 
  -2   7   2      142.78      159.34      2.34 o 
  -1   7   2        9.00       12.02      0.45 o 
   0   7   2      143.93      154.86      2.78 o 
   1   7   2       76.35       77.78      1.56 o 
   2   7   2      119.01      120.46      5.75 o 
   3   7   2        7.27        7.37      0.45 o 
  -5   8   2        8.18       12.13      0.75 o 
  -4   8   2       14.85       14.20      0.57 o 
  -3   8   2       16.61       18.74      0.93 o 
  -2   8   2       49.30       60.40      1.79 o 
  -1   8   2       46.86       54.42      1.72 o 
   0   8   2       28.15       26.88      0.63 o 
   1   8   2       28.62       30.26      1.12 o 
   2   8   2        2.92        3.33      0.31 o 
  -4   9   2        1.44        1.68      0.34 o 
  -3   9   2       16.00       17.18      0.55 o 
  -2   9   2       10.79       12.21      0.48 o 
  -1   9   2       84.22       89.44      1.36 o 
   0   9   2        2.15        2.29      0.28 o 
   1   9   2       38.68       38.09      1.01 o 
  -3  10   2       26.64       29.81      0.79 o 
  -2  10   2       30.83       34.57      3.08 o 
  -1  10   2       19.68       18.60      0.63 o 
   0  10   2        1.55        1.62      0.16 o 
  -3  -8   3       24.51       23.55      0.76 o 
  -2  -8   3       91.06      108.33      2.15 o 
  -1  -8   3        8.02        7.46      0.77 o 
   0  -8   3       14.62       12.51      1.02 o 
   2  -8   3      122.53       99.96      4.59 o 
   3  -8   3        5.55        4.13      0.51 o 
  -4  -7   3        2.81        3.07      0.19 o 
  -3  -7   3       59.07       70.02      1.74 o 
  -2  -7   3       34.23       25.73      1.48 o 
  -1  -7   3       11.77       10.99      0.94 o 
   0  -7   3        3.93        3.35      0.37 o 
   1  -7   3        2.49        2.01      0.71 o 
   2  -7   3      202.66      164.10      3.85 o 
   3  -7   3      558.40      497.55     26.49 o 
   4  -7   3      189.80      158.97      3.63 o 
   6  -7   3        0.44        0.44      0.10 o 
  -4  -6   3       46.39       52.17      1.03 o 
  -3  -6   3       82.48       82.46     13.40 o 
  -2  -6   3      233.60      188.26      8.09 o 
  -1  -6   3      202.46      191.72      2.60 o 
   0  -6   3      137.44      120.80      3.70 o 
   1  -6   3      195.36      187.30      5.41 o 
   2  -6   3       99.41       90.53      3.90 o 
   3  -6   3      397.08      378.37      8.95 o 
   4  -6   3      146.07      117.61      3.07 o 
   5  -6   3        5.16        3.49      0.48 o 
   6  -6   3       16.00       13.46      0.61 o 
  -5  -5   3       77.23       73.00      1.56 o 
  -4  -5   3      101.45      109.33      2.31 o 
  -3  -5   3       77.60       87.38     10.54 o 
  -2  -5   3       26.55       24.57      1.16 o 
  -1  -5   3       81.03       73.19      1.85 o 
   0  -5   3      206.64      198.50      3.69 o 
   1  -5   3      150.77      167.64      4.60 o 
   2  -5   3      370.69      384.10      6.60 o 
   3  -5   3       46.60       46.05      1.12 o 
   4  -5   3       92.51       63.92      2.01 o 
   5  -5   3       86.60       82.33      1.68 o 
   6  -5   3        9.57       11.79      0.62 o 
  -5  -4   3       62.04       60.88      1.61 o 
  -4  -4   3       46.28       52.40      1.78 o 
  -3  -4   3        9.19        8.31      0.96 o 
  -2  -4   3      162.10      160.75      5.14 o 
  -1  -4   3       21.47       19.38      0.62 o 
   0  -4   3      163.62      147.12      1.77 o 
   1  -4   3      111.87      126.91      2.14 o 
   2  -4   3      185.77      220.32      2.47 o 
   3  -4   3      105.93       96.94      2.63 o 
   4  -4   3        8.76        6.24      1.50 o 
   5  -4   3      100.67       96.65      1.77 o 
   6  -4   3        5.13        5.81      0.44 o 
  -6  -3   3       31.19       28.10      0.83 o 
  -5  -3   3        4.94        4.29      0.45 o 
  -4  -3   3       39.07       51.33      1.67 o 
  -3  -3   3        5.05        3.87      0.42 o 
  -2  -3   3      448.25      467.04      4.80 o 
  -1  -3   3      259.90      266.34      4.24 o 
   0  -3   3      199.39      195.15      1.95 o 
   1  -3   3        4.79        5.60      0.55 o 
   2  -3   3       44.44       54.92      1.13 o 
   3  -3   3       59.60       60.44      1.99 o 
   4  -3   3      234.45      205.20     24.90 o 
   5  -3   3       33.35       31.35      0.96 o 
   6  -3   3       96.32       98.60      1.99 o 
  -6  -2   3       15.00       14.08      0.65 o 
  -5  -2   3       74.20       79.91      1.80 o 
  -4  -2   3       74.30       83.86      3.66 o 
  -3  -2   3      259.55      257.11      3.50 o 
  -2  -2   3      570.99      599.12      5.42 o 
  -1  -2   3      548.52      567.70     12.51 o 
   0  -2   3      124.25      122.42      1.79 o 
   1  -2   3       37.81       35.18      0.73 o 
   2  -2   3      349.27      318.22     15.51 o 
   3  -2   3       20.13       19.11      0.89 o 
   4  -2   3       51.89       45.82      1.97 o 
   5  -2   3        8.14        7.98      0.67 o 
   6  -2   3       22.96       21.43      0.86 o 
  -6  -1   3       24.37       22.69      0.90 o 
  -5  -1   3        6.24        4.88      0.46 o 
  -4  -1   3       78.50       84.83      3.05 o 
  -3  -1   3      513.71      518.08     10.71 o 
  -2  -1   3      128.67      133.34      3.99 o 
  -1  -1   3     2527.88     2464.77     15.43 o 
   0  -1   3     2400.59     2225.33     62.73 o 
   1  -1   3     1064.51     1046.04      6.10 o 
   2  -1   3      127.76      111.61      1.49 o 
   3  -1   3       24.76       22.59      0.81 o 
   4  -1   3      184.49      182.60      5.12 o 
   5  -1   3       16.03       14.87      0.60 o 
   6  -1   3       40.72       36.75      1.09 o 
  -6   0   3       22.20       22.51      1.46 o 
  -5   0   3       81.72       90.03      1.44 o 
  -4   0   3       15.67       15.41      0.69 o 
  -3   0   3        5.84        6.35      1.01 o 
  -2   0   3      302.27      302.32      4.08 o 
  -1   0   3      551.12      542.20      5.39 o 
   0   0   3     1025.34     1093.97     10.64 o 
   1   0   3      128.27      115.13      3.24 o 
   2   0   3      290.52      326.04      5.97 o 
   3   0   3       27.86       29.12      1.93 o 
   4   0   3       67.73       66.83      1.69 o 
   5   0   3        0.62        0.47      0.13 o 
   6   0   3       35.89       36.62      1.01 o 
  -6   1   3       48.39       52.15      3.30 o 
  -5   1   3      288.94      288.28      6.56 o 
  -4   1   3       22.95       24.02      2.95 o 
  -3   1   3      209.32      229.37      4.96 o 
  -2   1   3      102.57      115.85      2.21 o 
  -1   1   3      267.66      293.94      2.82 o 
   0   1   3      388.77      371.76      7.24 o 
   1   1   3      134.34      145.67      2.48 o 
   2   1   3      419.43      457.44      5.04 o 
   3   1   3      239.06      242.48      5.76 o 
   4   1   3      106.89       88.89      1.84 o 
   5   1   3        0.00        0.15      0.06 o 
   6   1   3       11.24       11.52      0.56 o 
  -6   2   3      104.73      106.68      2.20 o 
  -5   2   3       71.44       75.62      1.39 o 
  -4   2   3      258.67      247.36      2.29 o 
  -3   2   3      672.06      726.73      9.67 o 
  -2   2   3       75.16       71.81      1.98 o 
  -1   2   3      577.40      577.98     17.91 o 
   0   2   3      360.34      381.19      5.10 o 
   1   2   3     2551.61     2921.28     18.71 o 
   2   2   3     1111.65     1212.03     15.26 o 
   3   2   3      148.26      146.08      2.46 o 
   4   2   3       53.48       46.04      1.04 o 
   5   2   3        3.97        3.37      0.26 o 
   6   2   3        7.49        6.98      0.37 o 
  -6   3   3       19.73       22.28      1.13 o 
  -5   3   3       69.05       73.39      1.51 o 
  -4   3   3      207.08      213.38      3.05 o 
  -3   3   3      607.02      668.57      9.88 o 
  -2   3   3     1267.08     1409.57     11.11 o 
  -1   3   3       69.82       81.61      1.45 o 
   0   3   3       33.99       46.90      1.17 o 
   1   3   3      501.43      547.94      6.24 o 
   2   3   3       61.20       65.21      2.84 o 
   3   3   3      161.31      155.30      3.93 o 
   4   3   3       32.13       31.39      0.70 o 
   5   3   3       30.23       29.69      1.03 o 
  -6   4   3        3.68        4.54      0.51 o 
  -5   4   3       87.84      104.49      2.93 o 
  -4   4   3       12.33        9.89      0.49 o 
  -3   4   3       44.70       49.84      2.46 o 
  -2   4   3       17.91       21.09      1.40 o 
  -1   4   3      210.57      253.49      9.46 o 
   0   4   3       59.92       71.37      3.59 o 
   1   4   3       76.44       74.26      3.35 o 
   2   4   3      390.11      378.58      2.94 o 
   3   4   3        1.89        1.25      0.14 o 
   4   4   3       26.39       27.33      0.61 o 
   5   4   3       12.69       13.94      0.58 o 
  -6   5   3       16.63       16.96      0.97 o 
  -5   5   3       22.68       24.65      1.37 o 
  -4   5   3       26.88       30.34      1.52 o 
  -3   5   3      143.84      153.41      3.50 o 
  -2   5   3       14.25       15.42      1.37 o 
  -1   5   3        0.85        2.99      0.79 o 
   0   5   3      191.26      191.93      5.85 o 
   1   5   3       77.32       82.10      1.20 o 
   2   5   3      160.88      168.71      1.84 o 
   3   5   3       26.33       27.89      0.57 o 
   4   5   3       16.65       16.75      0.50 o 
  -6   6   3       19.39       23.13      0.99 o 
  -5   6   3       10.91       12.80      0.94 o 
  -4   6   3      119.61      139.62      3.44 o 
  -3   6   3        1.46        1.76      0.38 o 
  -2   6   3       36.57       43.12      1.48 o 
  -1   6   3      226.99      242.55      6.46 o 
   0   6   3       87.31       97.08      1.78 o 
   1   6   3      218.62      233.01      2.25 o 
   2   6   3       52.60       59.61      1.28 o 
   3   6   3        8.59        8.31      0.56 o 
  -6   7   3       40.13       46.69      1.27 o 
  -5   7   3        3.77        3.02      0.26 o 
  -4   7   3        4.52        6.12      0.41 o 
  -3   7   3       53.78       58.53      1.34 o 
  -2   7   3      120.39      142.34      2.93 o 
  -1   7   3       15.19       19.42      0.71 o 
   0   7   3        9.49        9.89      0.51 o 
   1   7   3      210.94      239.79      5.33 o 
   2   7   3       65.28       65.48      1.63 o 
   3   7   3        1.80        1.89      0.21 o 
  -5   8   3       10.66        9.77      0.68 o 
  -4   8   3        5.36        4.26      0.30 o 
  -3   8   3        1.67        2.03      0.30 o 
  -2   8   3        7.59        7.51      0.60 o 
  -1   8   3        2.12        3.85      0.43 o 
   0   8   3      192.43      219.39      3.59 o 
   1   8   3       35.75       36.92      1.18 o 
   2   8   3       49.98       51.54      1.16 o 
  -4   9   3       23.82       27.48      1.57 o 
  -3   9   3       13.34       16.83      0.90 o 
  -2   9   3       16.60       17.69      0.81 o 
  -1   9   3        3.97        4.43      0.27 o 
   0   9   3        2.81        3.12      0.30 o 
   1   9   3       19.19       17.64      0.60 o 
  -2  10   3        2.06        2.11      0.13 o 
  -1  10   3        3.10        2.85      0.21 o 
  -3  -8   4       15.26       16.47      0.72 o 
  -1  -8   4       22.43       19.32      1.26 o 
   1  -8   4      236.32      199.65      3.61 o 
   2  -8   4      419.52      342.96      9.02 o 
   3  -8   4       90.00       75.01      2.07 o 
  -4  -7   4       45.53       44.52      1.15 o 
  -3  -7   4      178.70      190.48      2.96 o 
  -2  -7   4       61.95       48.88      2.00 o 
  -1  -7   4        0.15        0.26      0.13 o 
   0  -7   4      108.37       98.05      4.61 o 
   1  -7   4       89.73       75.92      2.83 o 
   2  -7   4      301.06      242.44      7.02 o 
   3  -7   4      330.55      301.52     15.51 o 
   4  -7   4       18.63       15.42      1.04 o 
   6  -7   4        9.21        7.92      0.38 o 
  -4  -6   4        5.13        5.57      0.32 o 
  -3  -6   4       16.98       16.81      2.93 o 
  -2  -6   4       43.25       35.66      1.87 o 
  -1  -6   4      115.58      111.84      3.56 o 
   0  -6   4      283.49      263.88      5.01 o 
   1  -6   4        1.10        1.65      0.22 o 
   2  -6   4        5.37        3.46      0.61 o 
   3  -6   4       94.54       86.96      3.16 o 
   4  -6   4       52.98       44.72      1.58 o 
   5  -6   4        7.14        5.97      0.52 o 
   6  -6   4        6.48        6.45      0.40 o 
  -5  -5   4       11.17        9.99      0.55 o 
  -4  -5   4        6.96        7.41      0.41 o 
  -3  -5   4       75.67       86.75     11.91 o 
  -2  -5   4       20.80       24.64      1.68 o 
  -1  -5   4       69.45       63.53      2.32 o 
   0  -5   4       50.66       53.96      1.04 o 
   1  -5   4       46.92       49.38      1.47 o 
   2  -5   4      161.35      156.05      3.58 o 
   3  -5   4       22.15       27.00      1.11 o 
   5  -5   4       77.24       71.62      1.47 o 
   6  -5   4       67.66       70.08      1.52 o 
  -5  -4   4       19.55       20.47      0.91 o 
  -4  -4   4       76.95       87.75      1.57 o 
  -3  -4   4        3.94        3.57      0.30 o 
  -2  -4   4       49.45       59.14      2.86 o 
  -1  -4   4      512.49      488.19      5.56 o 
   0  -4   4       10.99        9.11      0.40 o 
   1  -4   4     1163.46     1195.36     55.31 o 
   2  -4   4      168.57      155.00      6.79 o 
   3  -4   4      405.72      402.81      8.85 o 
   4  -4   4        5.55        5.17      0.57 o 
   5  -4   4       20.34       18.70      1.02 o 
   6  -4   4      137.12      135.67      2.31 o 
  -6  -3   4       11.09       10.74      0.48 o 
  -5  -3   4       40.90       42.91      2.18 o 
  -4  -3   4        3.34        3.17      0.29 o 
  -3  -3   4        1.81        2.77      0.34 o 
  -2  -3   4       86.47       86.61      2.89 o 
  -1  -3   4      213.96      205.56      2.88 o 
   0  -3   4       82.13       85.79      1.27 o 
   1  -3   4      831.83      853.98      6.88 o 
   2  -3   4        7.85        9.11      0.68 o 
   3  -3   4        7.43        5.44      0.37 o 
   4  -3   4      149.52      145.52     14.93 o 
   5  -3   4      113.01      115.35      2.72 o 
   6  -3   4      133.66      128.85      2.23 o 
  -6  -2   4        0.72        0.66      0.11 o 
  -5  -2   4       32.24       33.81      1.14 o 
  -4  -2   4       66.44       82.85      4.56 o 
  -3  -2   4      121.81      143.30      5.76 o 
  -2  -2   4      165.50      163.45      4.13 o 
  -1  -2   4      167.65      185.34      8.73 o 
   0  -2   4      232.85      237.68      3.31 o 
   1  -2   4      648.81      662.65     13.86 o 
   2  -2   4       29.98       31.53      0.75 o 
   3  -2   4       25.95       19.58      0.79 o 
   4  -2   4      124.49      117.41      1.67 o 
   5  -2   4      113.53      116.50      2.72 o 
   6  -2   4       26.35       26.49      0.89 o 
  -6  -1   4       19.80       18.25      1.31 o 
  -5  -1   4       23.89       25.37      0.74 o 
  -4  -1   4      104.07      104.61      2.15 o 
  -3  -1   4       13.60       12.64      1.55 o 
  -2  -1   4       58.27       51.07      1.69 o 
  -1  -1   4     1917.98     1846.23     13.97 o 
   0  -1   4       38.76       39.30      0.79 o 
   1  -1   4      608.65      581.83      6.05 o 
   2  -1   4      174.30      178.28      2.11 o 
   3  -1   4      290.86      295.22      3.25 o 
   4  -1   4      170.71      160.14      2.77 o 
   5  -1   4       31.70       31.41      1.54 o 
   6  -1   4        7.27        7.50      0.43 o 
  -6   0   4      204.28      226.66      3.35 o 
  -5   0   4       38.17       34.62      0.87 o 
  -4   0   4       48.84       46.42      2.50 o 
  -3   0   4      127.67      134.63      7.91 o 
  -2   0   4       19.33       23.49      0.93 o 
  -1   0   4      462.17      448.70      7.95 o 
   0   0   4      698.98      650.83      9.10 o 
   1   0   4      190.37      196.75      2.72 o 
   2   0   4       42.48       45.04      0.81 o 
   3   0   4       19.70       22.94      1.76 o 
   4   0   4       24.74       21.51      0.72 o 
   5   0   4      100.06       90.78      1.93 o 
   6   0   4       16.94       15.69      0.67 o 
  -6   1   4       22.22       23.76      0.95 o 
  -5   1   4      138.90      148.57      2.57 o 
  -4   1   4       96.05       94.99      1.69 o 
  -3   1   4       79.30       76.03      1.94 o 
  -2   1   4      236.64      247.21      4.14 o 
  -1   1   4      473.64      434.53      3.97 o 
   0   1   4      610.84      608.04     10.46 o 
   1   1   4     1508.59     1660.70     24.93 o 
   2   1   4      185.00      204.58      4.67 o 
   3   1   4       13.54       13.01      0.52 o 
   4   1   4       19.82       18.23      0.98 o 
   5   1   4        2.53        1.79      0.26 o 
   6   1   4        7.97        7.42      0.41 o 
  -6   2   4        0.72        0.53      0.15 o 
  -5   2   4      166.55      174.08      1.96 o 
  -4   2   4      438.02      443.88      3.46 o 
  -3   2   4      286.13      319.84      8.79 o 
  -2   2   4       26.31       28.12      1.32 o 
  -1   2   4      141.45      145.53      2.11 o 
   0   2   4      312.16      359.02      4.04 o 
   1   2   4      504.14      569.67     25.06 o 
   2   2   4      130.39      143.88      4.42 o 
   3   2   4       47.68       53.79      1.71 o 
   4   2   4       10.66        9.37      0.69 o 
   5   2   4        1.18        0.67      0.11 o 
  -6   3   4       39.89       43.73      1.57 o 
  -5   3   4      280.29      302.58      2.72 o 
  -4   3   4      262.46      280.80      3.46 o 
  -3   3   4       61.08       65.83      2.03 o 
  -2   3   4       47.56       45.15      1.45 o 
  -1   3   4       79.72       92.00      2.21 o 
   0   3   4       32.40       41.11      1.57 o 
   1   3   4      314.60      357.30      7.33 o 
   2   3   4       52.94       43.58      1.04 o 
   3   3   4        2.73        2.78      0.21 o 
   4   3   4       49.47       52.09      1.13 o 
   5   3   4       11.77       10.23      0.55 o 
  -6   4   4       12.89       13.70      0.87 o 
  -5   4   4        6.15        7.57      0.46 o 
  -4   4   4      120.34      131.08      3.98 o 
  -3   4   4       30.69       29.34      0.93 o 
  -2   4   4       34.99       32.18      1.39 o 
  -1   4   4       64.93       79.85      2.28 o 
   0   4   4      110.99      133.04      4.33 o 
   1   4   4       54.64       48.52      3.78 o 
   2   4   4       48.67       46.93      0.96 o 
   3   4   4       34.67       33.37      0.63 o 
   4   4   4       20.63       21.99      0.59 o 
   5   4   4       22.85       22.23      0.63 o 
  -6   5   4        2.69        3.25      0.40 o 
  -5   5   4       11.58       11.33      0.92 o 
  -4   5   4      138.08      161.60      3.82 o 
  -3   5   4      118.57      132.00      3.29 o 
  -2   5   4        5.14        6.88      0.40 o 
  -1   5   4       47.84       49.94      1.19 o 
   0   5   4       91.40       88.45      1.24 o 
   1   5   4      102.35      105.98      1.43 o 
   2   5   4      186.49      191.18      1.99 o 
   3   5   4       98.14       93.34      1.88 o 
   4   5   4       83.41       80.55      1.50 o 
  -6   6   4        1.29        1.43      0.15 o 
  -5   6   4       69.30       87.40      2.48 o 
  -4   6   4      109.40      134.11      3.38 o 
  -3   6   4      182.14      203.80      4.64 o 
  -2   6   4       78.06       89.28      1.95 o 
  -1   6   4      211.04      219.03      3.19 o 
   0   6   4      553.47      616.88      5.31 o 
   1   6   4      361.73      394.50      3.15 o 
   2   6   4       14.33       17.64      0.98 o 
   3   6   4        0.12        0.02      0.06 o 
  -5   7   4        6.71        8.49      0.41 o 
  -4   7   4      103.48      138.71      2.31 o 
  -3   7   4       87.61       92.41      5.01 o 
  -2   7   4       88.25       95.93      2.34 o 
  -1   7   4       34.25       33.86      0.94 o 
   0   7   4       11.66       10.80      0.53 o 
   1   7   4       14.66       16.99      0.62 o 
   2   7   4        8.83        9.02      0.54 o 
   3   7   4       14.65       12.15      0.43 o 
  -5   8   4       16.98       14.61      0.41 o 
  -4   8   4       78.60       87.13      6.82 o 
  -3   8   4       21.23       25.90      1.05 o 
  -2   8   4       17.61       19.77      0.94 o 
  -1   8   4        2.24        2.91      0.36 o 
   0   8   4       13.54       15.91      0.80 o 
   1   8   4        2.53        3.80      0.34 o 
   2   8   4        5.98        5.30      0.30 o 
  -4   9   4        7.77        8.54      0.37 o 
  -3   9   4        9.66       10.60      0.37 o 
  -2   9   4        1.93        2.56      0.19 o 
  -1   9   4       13.03       12.71      0.94 o 
   0   9   4        2.47        3.55      0.28 o 
  -2  -9   5       16.02       16.92      0.68 o 
   1  -9   5      161.74      142.58      5.86 o 
  -3  -8   5       39.51       42.46      1.16 o 
  -1  -8   5       30.12       26.10      1.44 o 
   0  -8   5       46.72       38.83      1.50 o 
   1  -8   5      309.28      267.06      4.42 o 
   3  -8   5        1.79        2.17      0.33 o 
  -4  -7   5       95.98       76.67     10.81 o 
  -3  -7   5      215.73      237.56      3.71 o 
  -2  -7   5       58.46       48.68      2.00 o 
  -1  -7   5       61.30       59.47      1.92 o 
   0  -7   5       32.86       31.43      2.27 o 
   1  -7   5       85.54       69.81      2.79 o 
   2  -7   5      154.96      147.10     13.70 o 
   3  -7   5       58.06       51.10      1.18 o 
   4  -7   5       78.69       68.36      1.44 o 
   5  -7   5       16.82       15.87      0.74 o 
   6  -7   5        3.36        2.57      0.20 o 
  -4  -6   5       12.12       11.28      0.66 o 
  -3  -6   5       42.69       32.47      1.63 o 
  -2  -6   5      185.91      160.11      3.75 o 
  -1  -6   5       39.97       37.22      1.33 o 
   0  -6   5      125.99      115.89      3.82 o 
   1  -6   5       16.04       12.94      0.63 o 
   2  -6   5       72.91       70.41      1.28 o 
   3  -6   5       50.78       44.87      1.35 o 
   4  -6   5      127.88      112.95      2.83 o 
   5  -6   5       24.11       24.66      1.06 o 
   6  -6   5       22.00       23.20      0.73 o 
  -5  -5   5       27.47       24.47      0.59 o 
  -4  -5   5       20.39       21.14      1.02 o 
  -3  -5   5       19.38       17.40      1.12 o 
  -2  -5   5       40.76       40.29      2.36 o 
  -1  -5   5       16.09       13.92      0.72 o 
   0  -5   5        6.99        7.74      0.40 o 
   1  -5   5       13.34       13.03      0.45 o 
   2  -5   5       60.78       62.63      1.33 o 
   3  -5   5       65.75       67.18      1.80 o 
   4  -5   5       62.51       57.86      1.95 o 
   5  -5   5       42.15       40.59      1.45 o 
   6  -5   5       17.85       16.55      0.65 o 
  -5  -4   5       15.70       12.88      0.47 o 
  -4  -4   5       11.06       10.92      0.77 o 
  -3  -4   5        8.42        8.51      0.47 o 
  -2  -4   5       36.99       37.07      1.23 o 
  -1  -4   5      334.20      333.20      4.53 o 
   0  -4   5      901.10      890.03      6.96 o 
   1  -4   5      428.97      483.45      4.48 o 
   2  -4   5       55.01       55.00      1.25 o 
   3  -4   5      134.38      133.60      2.58 o 
   4  -4   5       46.37       49.68      1.77 o 
   5  -4   5      160.42      149.56      3.07 o 
   6  -4   5       57.16       55.36      1.28 o 
  -6  -3   5        6.65        5.89      0.62 o 
  -5  -3   5       29.96       26.19      0.74 o 
  -4  -3   5      127.40      112.43      2.65 o 
  -3  -3   5        8.58        7.65      0.77 o 
  -2  -3   5       47.67       51.99      1.39 o 
  -1  -3   5      259.98      267.51      3.13 o 
   0  -3   5      561.33      549.61      4.67 o 
   1  -3   5      572.44      614.85      6.68 o 
   2  -3   5       83.51       85.00      1.53 o 
   3  -3   5        0.24        0.94      0.18 o 
   4  -3   5      193.35      184.54      3.28 o 
   5  -3   5       94.68       94.26      2.40 o 
   6  -3   5      103.96       95.82      1.73 o 
  -6  -2   5        8.13        8.38      0.33 o 
  -5  -2   5       33.48       39.44      0.90 o 
  -4  -2   5       39.17       39.55      1.27 o 
  -3  -2   5        4.48        5.12      1.07 o 
  -2  -2   5       86.27       93.47      2.14 o 
  -1  -2   5      145.79      137.74      1.92 o 
   0  -2   5      396.90      383.82      3.87 o 
   1  -2   5      987.42      979.78      6.43 o 
   2  -2   5      193.63      199.32      2.84 o 
   3  -2   5      639.81      648.57      5.28 o 
   4  -2   5      140.78      123.07      1.99 o 
   5  -2   5        5.09        5.01      0.53 o 
   6  -2   5       10.70       11.92      0.53 o 
  -6  -1   5        9.47        9.01      0.58 o 
  -5  -1   5       57.99       61.02      1.16 o 
  -4  -1   5        8.10        6.76      0.51 o 
  -3  -1   5       10.86       12.40      1.13 o 
  -2  -1   5     1317.12     1248.18      8.68 o 
  -1  -1   5       51.83       55.73      0.97 o 
   0  -1   5      108.57      116.01      6.91 o 
   1  -1   5      341.38      322.47      2.79 o 
   2  -1   5      233.90      261.96      2.33 o 
   3  -1   5      197.21      186.34      2.81 o 
   4  -1   5       39.30       36.58      1.03 o 
   5  -1   5        7.05        7.19      0.39 o 
   6  -1   5        7.02        7.00      0.44 o 
  -6   0   5        6.16        6.33      0.33 o 
  -5   0   5       10.01       10.53      0.47 o 
  -4   0   5       29.87       29.70      0.79 o 
  -3   0   5       34.21       41.39      2.63 o 
  -2   0   5      658.27      650.94     17.18 o 
  -1   0   5       85.18       72.90      1.09 o 
   0   0   5      164.15      166.52      4.46 o 
   1   0   5      191.10      221.19      5.84 o 
   2   0   5      237.02      269.58      6.89 o 
   3   0   5       99.83       87.74      1.59 o 
   4   0   5       50.42       51.01      1.23 o 
   5   0   5       52.53       45.46      1.36 o 
   6   0   5       31.76       32.41      0.89 o 
  -6   1   5       30.12       33.51      2.42 o 
  -5   1   5      134.76      144.31      2.51 o 
  -4   1   5      365.17      392.21      4.21 o 
  -3   1   5        7.85        7.68      0.65 o 
  -2   1   5      124.73      121.95      3.53 o 
  -1   1   5      274.54      286.34      5.27 o 
   0   1   5       64.61       69.70      1.78 o 
   1   1   5       31.51       30.09      1.17 o 
   2   1   5       45.58       52.74      2.68 o 
   3   1   5       23.69       21.53      0.70 o 
   4   1   5       31.37       29.02      1.25 o 
   5   1   5        4.38        5.45      0.32 o 
   6   1   5       11.28       11.62      0.44 o 
  -6   2   5       54.24       51.01      1.31 o 
  -5   2   5      143.19      156.31      1.84 o 
  -4   2   5      130.09      148.02      1.79 o 
  -3   2   5       52.15       67.72      3.09 o 
  -2   2   5      610.59      634.78      9.76 o 
  -1   2   5      489.11      528.99      8.18 o 
   0   2   5      135.08      150.38      2.70 o 
   1   2   5       14.92       14.28      0.86 o 
   2   2   5      124.55      106.22      9.51 o 
   3   2   5       41.05       41.13      1.53 o 
   4   2   5       69.43       59.94      1.77 o 
   5   2   5       28.02       26.56      0.84 o 
  -6   3   5       14.24       16.62      0.90 o 
  -5   3   5        8.73       10.15      0.55 o 
  -4   3   5       20.48       23.05      0.86 o 
  -3   3   5       24.53       21.68      0.72 o 
  -2   3   5      149.95      176.03      5.12 o 
  -1   3   5      111.15      136.39      2.98 o 
   0   3   5       87.77       85.19      2.35 o 
   1   3   5        7.59        9.77      1.21 o 
   2   3   5      290.78      306.97      3.32 o 
   3   3   5       33.51       31.07      0.74 o 
   4   3   5       52.37       47.29      1.01 o 
   5   3   5        1.05        0.75      0.13 o 
  -6   4   5       24.38       29.72      1.21 o 
  -5   4   5       41.49       50.47      1.40 o 
  -4   4   5       85.61       94.84      1.79 o 
  -3   4   5       95.98      110.84      1.90 o 
  -2   4   5      145.09      144.36      4.73 o 
  -1   4   5      157.92      178.65      5.23 o 
   0   4   5       41.38       43.17      1.02 o 
   1   4   5      162.48      159.93      3.40 o 
   2   4   5      154.63      158.94      1.79 o 
   3   4   5       14.08       15.05      0.40 o 
   4   4   5       23.22       26.72      0.66 o 
  -6   5   5       38.82       52.56      1.53 o 
  -5   5   5       93.68      111.27      2.91 o 
  -4   5   5       36.43       42.08      1.87 o 
  -3   5   5       94.62      103.69      2.50 o 
  -2   5   5      160.83      188.24      2.45 o 
  -1   5   5      421.49      484.11      4.29 o 
   0   5   5      246.30      267.48      2.85 o 
   1   5   5       41.16       48.97      0.94 o 
   2   5   5       12.43       13.40      0.46 o 
   3   5   5        8.93        9.02      0.33 o 
  -6   6   5       26.94       30.96      1.99 o 
  -5   6   5       57.04       79.89      1.41 o 
  -4   6   5      119.76      129.95      2.21 o 
  -3   6   5       37.22       38.92      0.85 o 
  -2   6   5       15.42       18.18      0.68 o 
  -1   6   5      164.34      193.40      3.41 o 
   0   6   5      113.40      129.02      1.98 o 
   1   6   5       33.39       36.13      0.96 o 
   2   6   5       28.90       29.70      1.33 o 
   3   6   5        6.17        6.19      0.34 o 
  -5   7   5       16.91       23.48      0.63 o 
  -4   7   5        3.91        3.96      0.30 o 
  -3   7   5       24.60       32.10      1.23 o 
  -2   7   5        6.74        8.86      0.66 o 
  -1   7   5       69.86       81.16      1.45 o 
   0   7   5       32.39       37.98      0.96 o 
   1   7   5       62.15       73.20      2.55 o 
   2   7   5       16.88       18.27      0.66 o 
  -4   8   5       30.34       35.54      1.02 o 
  -3   8   5        1.23        0.83      0.18 o 
  -2   8   5       55.72       64.59      1.66 o 
  -1   8   5       15.66       15.48      0.79 o 
   0   8   5       16.35       18.03      0.77 o 
   1   8   5       20.63       19.93      0.67 o 
  -3   9   5       90.23      106.08      1.25 o 
  -2   9   5       34.49       42.26      0.71 o 
  -1   9   5       31.17       35.80      0.92 o 
  -2  -9   6       30.53       27.30      0.79 o 
  -3  -8   6        0.74        0.89      0.16 o 
  -2  -8   6        6.15        6.63      0.50 o 
   0  -8   6       68.80       60.00      1.91 o 
   1  -8   6      103.24       91.34      6.73 o 
  -4  -7   6       30.00       22.98      4.16 o 
  -3  -7   6       77.23       84.04      1.95 o 
  -2  -7   6       33.77       27.34      1.48 o 
  -1  -7   6       80.50       76.94      2.24 o 
   0  -7   6       71.08       63.95      1.96 o 
   1  -7   6        1.10        1.24      0.21 o 
   2  -7   6        4.82        4.87      0.49 o 
   3  -7   6       64.26       60.16      1.85 o 
   5  -7   6        2.31        2.15      0.27 o 
  -4  -6   6        4.07        3.39      0.25 o 
  -3  -6   6       11.75       11.48      0.96 o 
  -2  -6   6       57.62       53.65      1.87 o 
  -1  -6   6       54.26       54.30      2.54 o 
   0  -6   6        6.23        5.05      1.13 o 
   1  -6   6       66.62       67.81      1.44 o 
   2  -6   6       92.60       92.82      2.96 o 
   3  -6   6       12.47       13.01      0.75 o 
   4  -6   6       31.12       29.26      1.26 o 
   5  -6   6        6.64        7.05      0.54 o 
   6  -6   6       36.00       36.74      0.83 o 
  -5  -5   6        8.05        7.80      0.45 o 
  -4  -5   6        5.25        5.79      0.52 o 
  -3  -5   6       73.14       80.05      3.10 o 
  -2  -5   6       89.31       78.53      4.91 o 
  -1  -5   6      266.44      237.87      7.86 o 
   0  -5   6      123.49      141.91      6.19 o 
   1  -5   6      118.05      115.74      2.31 o 
   2  -5   6       34.55       34.74      0.97 o 
   3  -5   6       20.31       17.44      1.22 o 
   4  -5   6      215.84      203.58      3.64 o 
   5  -5   6       59.90       62.04      1.78 o 
   6  -5   6       35.25       33.80      0.86 o 
  -5  -4   6       67.06       59.83      3.02 o 
  -4  -4   6       17.88       20.73      1.06 o 
  -3  -4   6        4.98        5.20      0.46 o 
  -2  -4   6       61.59       62.51      3.40 o 
  -1  -4   6      407.90      390.89      5.94 o 
   0  -4   6     1229.15     1235.87      9.39 o 
   1  -4   6      100.29      104.52      1.79 o 
   2  -4   6       51.71       51.55      1.14 o 
   3  -4   6       58.86       52.97      1.24 o 
   4  -4   6      571.81      564.98      6.94 o 
   5  -4   6      163.00      156.05      3.06 o 
   6  -4   6       46.09       45.37      1.02 o 
  -5  -3   6      162.79      155.73      3.31 o 
  -4  -3   6       94.86      101.00      1.77 o 
  -3  -3   6       29.66       32.15      4.25 o 
  -2  -3   6       73.14       68.36      1.84 o 
  -1  -3   6      224.89      223.16      2.93 o 
   0  -3   6      762.96      807.28     16.31 o 
   1  -3   6      100.77      103.25      1.58 o 
   2  -3   6      217.78      217.36      2.55 o 
   3  -3   6       20.96       22.01      1.13 o 
   4  -3   6       37.41       37.67      1.01 o 
   5  -3   6       19.35       19.02      1.00 o 
   6  -3   6       14.88       12.36      0.48 o 
  -6  -2   6       18.05       16.13      0.43 o 
  -5  -2   6        0.56        0.89      0.13 o 
  -4  -2   6       13.72       13.69      0.46 o 
  -3  -2   6        7.54        7.33      0.61 o 
  -2  -2   6      413.78      427.23      4.61 o 
  -1  -2   6       35.39       39.16      1.63 o 
   0  -2   6      101.19      115.66      2.71 o 
   1  -2   6      425.13      435.91      3.52 o 
   2  -2   6       32.50       35.47      0.79 o 
   3  -2   6       22.08       19.01      1.04 o 
   4  -2   6        4.23        3.84      0.35 o 
   5  -2   6       12.83       11.36      0.56 o 
  -6  -1   6       13.61       13.87      0.44 o 
  -5  -1   6       20.90       21.35      0.70 o 
  -4  -1   6       11.96       11.58      0.49 o 
  -3  -1   6       36.75       35.09      1.09 o 
  -2  -1   6      328.35      363.67      8.05 o 
  -1  -1   6       56.75       56.82      1.29 o 
   0  -1   6     1029.78     1001.65     14.22 o 
   1  -1   6      456.55      477.01      5.99 o 
   2  -1   6      337.25      322.10      3.62 o 
   3  -1   6       57.24       54.18      1.84 o 
   4  -1   6      162.77      156.27      2.30 o 
   5  -1   6       14.93       12.54      0.69 o 
   6  -1   6        2.66        2.04      0.21 o 
  -6   0   6       33.84       37.78      1.72 o 
  -5   0   6       91.95      102.10      1.65 o 
  -4   0   6      128.25      134.35      1.79 o 
  -3   0   6       66.84       65.79      2.93 o 
  -2   0   6       60.83       70.66      2.65 o 
  -1   0   6      140.22      153.14      4.73 o 
   0   0   6      110.10      115.44      4.07 o 
   1   0   6       75.76       88.77      3.83 o 
   2   0   6        9.79        9.65      1.33 o 
   3   0   6       31.11       31.93      0.88 o 
   4   0   6      149.61      138.77      2.11 o 
   5   0   6       21.59       19.04      0.82 o 
  -6   1   6       83.22       83.67      1.73 o 
  -5   1   6      208.49      229.58      2.27 o 
  -4   1   6       91.14       94.24      1.40 o 
  -3   1   6       44.87       42.57      1.01 o 
  -2   1   6       22.76       26.38      1.75 o 
  -1   1   6       26.83       28.37      1.71 o 
   0   1   6       20.52       25.82      1.72 o 
   1   1   6      318.72      337.19      5.45 o 
   2   1   6       69.21       66.83      4.36 o 
   3   1   6       20.93       23.28      0.75 o 
   4   1   6       38.28       30.35      1.27 o 
   5   1   6       13.54       14.65      0.48 o 
  -6   2   6        2.50        2.66      0.28 o 
  -5   2   6       29.42       32.70      0.99 o 
  -4   2   6       70.67       74.03      1.61 o 
  -3   2   6       12.32       12.55      0.50 o 
  -2   2   6      154.78      161.62      4.78 o 
  -1   2   6      129.68      138.74      4.17 o 
   0   2   6      158.05      147.96      4.16 o 
   1   2   6       11.82       10.79      0.84 o 
   2   2   6        5.32        6.54      0.52 o 
   3   2   6       35.45       33.70      0.96 o 
   4   2   6        8.43        7.02      0.39 o 
   5   2   6        5.73        5.47      0.45 o 
  -6   3   6       10.18       12.46      0.72 o 
  -5   3   6       69.92       77.38      1.53 o 
  -4   3   6      112.03      121.76      3.94 o 
  -3   3   6       52.09       49.72      1.23 o 
  -2   3   6       71.66       78.24      1.54 o 
  -1   3   6      164.57      182.15      3.76 o 
   0   3   6       85.77       97.53      2.74 o 
   1   3   6       38.40       43.25      1.03 o 
   2   3   6       24.47       26.44      0.80 o 
   3   3   6       69.53       60.95      1.24 o 
   4   3   6       38.37       38.86      0.96 o 
  -6   4   6       15.34       18.69      0.86 o 
  -5   4   6       29.88       31.04      1.49 o 
  -4   4   6       38.05       43.83      1.20 o 
  -3   4   6       50.22       54.95      1.05 o 
  -2   4   6      193.77      221.49      2.61 o 
  -1   4   6       21.91       24.15      1.05 o 
   0   4   6       62.16       68.01      1.36 o 
   1   4   6      439.00      461.26      3.47 o 
   2   4   6        3.40        5.37      0.38 o 
   3   4   6       67.86       82.31      1.46 o 
   4   4   6       47.85       56.01      1.28 o 
  -6   5   6       45.10       56.78      1.88 o 
  -5   5   6        4.11        6.27      0.62 o 
  -4   5   6       78.44       94.65      2.81 o 
  -3   5   6       51.43       56.61      1.06 o 
  -2   5   6      352.95      384.08      3.75 o 
  -1   5   6      543.82      595.52      4.20 o 
   0   5   6      212.36      236.94      2.30 o 
   1   5   6       28.58       30.17      0.72 o 
   2   5   6       26.33       28.14      0.63 o 
   3   5   6        8.11        8.71      0.37 o 
  -5   6   6       39.64       47.97      0.98 o 
  -4   6   6       59.16       71.17      1.60 o 
  -3   6   6        1.99        2.64      0.21 o 
  -2   6   6       27.47       34.81      0.94 o 
  -1   6   6      303.83      345.27      3.51 o 
   0   6   6       18.37       22.26      1.36 o 
   1   6   6       18.60       21.43      0.76 o 
   2   6   6       17.13       16.07      0.98 o 
  -5   7   6        6.13        6.12      0.36 o 
  -4   7   6       15.72       21.11      0.63 o 
  -3   7   6       21.29       23.90      0.99 o 
  -2   7   6        5.10        6.40      0.53 o 
  -1   7   6       20.49       24.76      0.72 o 
   0   7   6        5.74        6.90      0.37 o 
   1   7   6        0.13        0.44      0.30 o 
  -4   8   6       15.14       18.57      0.63 o 
  -3   8   6       40.19       47.18      1.21 o 
  -2   8   6       41.20       45.91      1.26 o 
  -1   8   6       11.46       12.44      0.62 o 
   0   8   6        0.59        0.84      0.14 o 
  -3  -8   7        6.02        6.12      0.31 o 
  -2  -8   7       18.05       19.30      0.80 o 
  -1  -8   7       21.89       22.44      2.35 o 
   0  -8   7      112.56       94.04     11.27 o 
   1  -8   7        1.47        1.47      0.27 o 
  -4  -7   7        2.90        2.28      0.21 o 
  -3  -7   7       60.75       62.34      1.56 o 
  -2  -7   7       44.18       47.50      3.21 o 
  -1  -7   7       10.95       11.23      0.75 o 
   0  -7   7        8.30        7.62      0.99 o 
   1  -7   7       24.86       25.68      2.61 o 
   2  -7   7       83.70       78.29      2.05 o 
   3  -7   7      165.67      148.50      2.96 o 
   5  -7   7        5.13        4.67      0.36 o 
  -4  -6   7       16.68       17.18      0.76 o 
  -3  -6   7       46.99       51.99      1.60 o 
  -2  -6   7      271.02      283.41      3.91 o 
  -1  -6   7       13.13       11.31      0.94 o 
   0  -6   7       53.89       50.70      8.02 o 
   1  -6   7       77.64       79.32      2.70 o 
   2  -6   7        5.66        7.16      0.54 o 
   3  -6   7      128.31      109.32      2.58 o 
   5  -6   7       46.92       45.27      1.33 o 
  -5  -5   7        3.85        3.37      0.27 o 
  -4  -5   7       26.13       25.40      0.91 o 
  -3  -5   7       28.49       30.16      1.29 o 
  -2  -5   7      380.20      407.27      4.92 o 
  -1  -5   7      279.39      256.94      6.65 o 
   0  -5   7      389.04      391.86     18.44 o 
   1  -5   7       45.84       51.45      1.63 o 
   2  -5   7        0.66        0.97      0.17 o 
   3  -5   7      221.66      198.06      3.11 o 
   4  -5   7      234.42      199.01      2.54 o 
   5  -5   7       46.44       44.55      1.42 o 
  -5  -4   7        8.58        7.63      0.49 o 
  -4  -4   7       56.23       60.24      2.54 o 
  -3  -4   7       61.44       63.80      1.95 o 
  -2  -4   7      103.07      102.81      1.69 o 
  -1  -4   7      152.14      154.24      3.13 o 
   0  -4   7      211.17      231.83      4.71 o 
   1  -4   7        2.80        2.41      0.27 o 
   2  -4   7       72.05       70.67      1.30 o 
   3  -4   7      291.01      292.62      3.82 o 
   4  -4   7       53.23       47.85      1.99 o 
   5  -4   7        6.53        7.35      0.58 o 
  -5  -3   7       19.41       20.27      0.90 o 
  -4  -3   7        5.24        5.18      0.38 o 
  -3  -3   7        2.34        2.02      0.34 o 
  -2  -3   7      321.25      308.09     13.07 o 
  -1  -3   7      148.88      141.33      2.23 o 
   0  -3   7       24.26       26.95      2.32 o 
   1  -3   7       74.92       74.61      1.41 o 
   2  -3   7        7.97        7.67      0.40 o 
   3  -3   7      189.91      174.75      4.08 o 
   4  -3   7      143.29      140.18      3.08 o 
   5  -3   7       42.53       44.37      1.45 o 
  -6  -2   7       12.70       10.80      0.47 o 
  -5  -2   7       62.51       65.92      1.65 o 
  -4  -2   7       82.44       82.70      1.59 o 
  -3  -2   7      129.55      142.50      2.15 o 
  -2  -2   7      214.17      241.85      7.71 o 
  -1  -2   7       16.29       15.61      0.66 o 
   0  -2   7       19.68       19.73      1.90 o 
   1  -2   7       42.01       45.44      1.58 o 
   2  -2   7       17.85       21.39      0.75 o 
   3  -2   7      212.54      215.96      4.80 o 
   4  -2   7      153.46      153.79      2.28 o 
   5  -2   7       25.23       26.45      1.65 o 
   6  -2   7       18.22       18.53      0.57 o 
  -6  -1   7        8.79        8.73      0.47 o 
  -5  -1   7       37.35       37.52      1.13 o 
  -4  -1   7       78.80       75.86      1.22 o 
  -3  -1   7       73.98       82.21      1.61 o 
  -2  -1   7      337.35      352.20      8.41 o 
  -1  -1   7      164.44      164.27      4.47 o 
   0  -1   7      308.67      327.48      7.83 o 
   1  -1   7       41.05       45.31      2.09 o 
   2  -1   7      284.51      252.37     20.73 o 
   3  -1   7       90.27       81.07      2.18 o 
   4  -1   7      117.69      117.34      1.93 o 
   5  -1   7        3.71        3.39      0.33 o 
  -6   0   7       31.10       29.90      0.92 o 
  -5   0   7       18.43       19.40      0.72 o 
  -4   0   7       92.42       97.95      1.63 o 
  -3   0   7       43.17       41.40      1.12 o 
  -2   0   7       51.03       57.54      2.06 o 
  -1   0   7        2.52        3.27      0.76 o 
   0   0   7      134.56      126.54      5.01 o 
   1   0   7      487.26      517.55     10.74 o 
   2   0   7       54.61       47.17      1.52 o 
   3   0   7       46.35       45.88      1.08 o 
   4   0   7      108.08      108.17      1.76 o 
   5   0   7       20.93       18.73      0.73 o 
  -6   1   7       46.06       46.01      1.15 o 
  -5   1   7       27.75       32.04      1.27 o 
  -4   1   7      155.94      157.99      5.16 o 
  -3   1   7       29.67       34.81      1.05 o 
  -2   1   7      170.73      186.72      5.30 o 
  -1   1   7       38.58       43.17      2.37 o 
   0   1   7       57.49       55.31      4.73 o 
   1   1   7        6.77        7.02      0.46 o 
   2   1   7        5.11        5.93      0.38 o 
   3   1   7      230.18      224.53      3.91 o 
   4   1   7       22.86       23.59      1.05 o 
   5   1   7       23.64       22.37      1.40 o 
  -6   2   7       15.40       15.64      0.63 o 
  -5   2   7      201.95      235.50      2.84 o 
  -4   2   7      237.74      264.50      3.81 o 
  -3   2   7       28.18       33.83      0.79 o 
  -2   2   7      140.41      160.50      2.26 o 
  -1   2   7       51.06       53.77      2.76 o 
   0   2   7       78.33       81.25      2.47 o 
   1   2   7      263.96      258.03     11.22 o 
   2   2   7       39.66       39.05      2.67 o 
   3   2   7       20.22       19.31      0.70 o 
   4   2   7        0.38        0.29      0.08 o 
  -5   3   7        6.76        8.85      0.47 o 
  -4   3   7       50.83       61.94      2.24 o 
  -3   3   7       54.60       64.33      1.16 o 
  -2   3   7       21.16       27.55      0.69 o 
  -1   3   7        9.08        9.89      0.37 o 
   0   3   7        8.89       10.81      0.47 o 
   1   3   7      320.44      340.48      6.02 o 
   2   3   7       17.33       14.86      0.60 o 
   3   3   7       20.40       23.51      0.72 o 
   4   3   7       15.35       16.66      0.70 o 
  -6   4   7       10.48       12.42      0.52 o 
  -5   4   7        8.02       10.12      0.78 o 
  -4   4   7      183.51      211.81      4.38 o 
  -3   4   7       99.05      108.85      1.94 o 
  -2   4   7      171.92      194.84      2.12 o 
  -1   4   7      145.02      149.80      1.66 o 
   0   4   7      111.28      117.45      2.33 o 
   1   4   7       83.59       96.44      1.56 o 
   2   4   7       11.44       13.80      0.58 o 
   3   4   7       53.43       55.67      1.02 o 
  -5   5   7       39.01       41.15      0.92 o 
  -4   5   7       43.80       54.81      1.24 o 
  -3   5   7       48.21       56.04      1.03 o 
  -2   5   7      212.57      250.85      2.42 o 
  -1   5   7       14.18       15.99      0.64 o 
   0   5   7      140.47      160.11      1.78 o 
   1   5   7       65.83       68.13      1.57 o 
   2   5   7       14.49       15.44      0.79 o 
  -5   6   7       62.06       73.19      1.42 o 
  -4   6   7       20.86       25.95      0.75 o 
  -3   6   7       18.77       19.56      0.69 o 
  -2   6   7       66.34       73.64      1.46 o 
  -1   6   7       63.75       71.85      1.32 o 
   0   6   7        6.18        7.02      0.39 o 
   1   6   7       26.86       30.40      1.40 o 
   2   6   7        8.16        8.86      0.48 o 
  -4   7   7       39.32       47.29      1.15 o 
  -3   7   7       11.80       14.34      0.70 o 
  -2   7   7       12.41       17.48      0.81 o 
  -1   7   7       35.72       39.35      1.61 o 
   0   7   7       18.51       23.08      0.88 o 
  -3   8   7       16.29       19.91      0.63 o 
  -2   8   7        6.39        8.48      0.44 o 
  -1   8   7       47.08       49.88      1.04 o 
  -2  -9   8       21.67       17.91      0.63 o 
  -3  -8   8       19.04       18.07      0.64 o 
   0  -8   8       19.69       20.62      2.31 o 
   1  -8   8        9.86        8.77      1.48 o 
  -3  -7   8       14.98       14.73      0.50 o 
  -2  -7   8      107.90      104.60      1.98 o 
  -1  -7   8      112.36      108.72      4.58 o 
   0  -7   8       28.03       26.57      1.52 o 
   1  -7   8       48.76       47.95      3.59 o 
   2  -7   8       61.35       45.93      1.53 o 
   5  -7   8       49.21       47.32      1.07 o 
  -4  -6   8        7.82        7.79      0.39 o 
  -3  -6   8       78.16       82.56      1.94 o 
  -2  -6   8      119.89      122.81      2.34 o 
  -1  -6   8       37.80       36.94      2.06 o 
   0  -6   8       46.03       44.72      4.37 o 
   1  -6   8        0.38        0.18      0.29 o 
   2  -6   8        7.43        7.13      0.50 o 
   3  -6   8       12.97       11.15      0.74 o 
   4  -6   8        6.36        6.26      0.53 o 
   5  -6   8       41.83       41.14      1.15 o 
  -4  -5   8        3.55        3.87      0.36 o 
  -3  -5   8       40.80       44.89      1.19 o 
  -2  -5   8      160.23      159.98      2.17 o 
  -1  -5   8      197.56      193.69      9.80 o 
   0  -5   8        4.84        3.85      0.38 o 
   1  -5   8       15.44       13.59      1.05 o 
   2  -5   8       16.78       15.82      0.60 o 
   3  -5   8      226.23      203.21      3.58 o 
   4  -5   8        9.90        9.01      0.69 o 
   5  -5   8       11.19       11.38      0.63 o 
  -5  -4   8       14.57       14.90      0.63 o 
  -4  -4   8       39.15       39.54      1.44 o 
  -3  -4   8       37.16       41.08      1.12 o 
  -2  -4   8      338.95      328.95      6.48 o 
  -1  -4   8      181.38      175.69      7.68 o 
   0  -4   8       72.92       62.74      1.70 o 
   1  -4   8      113.79      117.21      3.01 o 
   2  -4   8       42.94       40.69      1.31 o 
   3  -4   8      182.13      167.96      3.41 o 
   4  -4   8       38.90       35.70      1.42 o 
   5  -4   8        4.70        5.48      0.45 o 
  -5  -3   8       38.79       39.27      1.18 o 
  -4  -3   8        0.87        1.06      0.17 o 
  -3  -3   8        4.29        4.14      0.35 o 
  -2  -3   8      108.27      114.57      2.34 o 
  -1  -3   8       54.82       52.49      1.80 o 
   0  -3   8       57.95       57.05      3.60 o 
   1  -3   8      122.55      121.98      4.25 o 
   2  -3   8      192.03      170.66      6.68 o 
   3  -3   8      217.94      211.26      4.18 o 
   4  -3   8       33.50       32.86      0.97 o 
   5  -3   8       21.55       20.02      0.86 o 
  -5  -2   8       11.84       11.69      0.68 o 
  -4  -2   8       12.12       11.42      0.56 o 
  -3  -2   8       45.52       52.51      1.26 o 
  -2  -2   8       52.21       49.49      1.50 o 
  -1  -2   8      101.03       96.54      3.02 o 
   0  -2   8      113.14      105.09      1.91 o 
   1  -2   8      367.13      353.68      6.59 o 
   2  -2   8      252.38      219.48      2.91 o 
   3  -2   8      134.16      131.79      3.15 o 
   4  -2   8       20.76       20.66      0.75 o 
   5  -2   8        8.53        7.20      0.44 o 
  -6  -1   8        7.55        6.94      0.36 o 
  -5  -1   8        0.88        0.86      0.20 o 
  -4  -1   8      171.97      178.22      3.43 o 
  -3  -1   8      202.22      209.29      2.70 o 
  -2  -1   8      333.19      283.65     10.00 o 
  -1  -1   8       62.56       65.89      3.67 o 
   0  -1   8       40.33       45.67      3.02 o 
   1  -1   8        0.81        1.85      0.22 o 
   2  -1   8      224.34      216.95      2.69 o 
   3  -1   8      335.52      324.73      3.60 o 
   4  -1   8       31.96       28.18      0.84 o 
   5  -1   8       41.49       38.57      1.00 o 
  -6   0   8       11.55       11.56      0.50 o 
  -5   0   8       12.24       14.56      0.80 o 
  -4   0   8       17.30       18.20      0.80 o 
  -3   0   8      223.13      218.77     23.99 o 
  -2   0   8       37.98       35.47      2.15 o 
  -1   0   8       33.59       37.20      1.74 o 
   0   0   8      177.51      179.91      3.99 o 
   1   0   8       26.76       26.84      0.78 o 
   2   0   8       75.67       73.60      1.54 o 
   3   0   8       54.72       50.63      1.22 o 
   4   0   8       47.39       53.78      1.60 o 
   5   0   8        1.04        1.01      0.10 o 
  -6   1   8        1.72        2.08      0.21 o 
  -5   1   8      112.87      128.58      2.54 o 
  -4   1   8        7.58        9.03      0.42 o 
  -3   1   8        2.77        2.83      0.23 o 
  -2   1   8       46.43       49.84      1.08 o 
  -1   1   8      177.12      184.44      4.17 o 
   0   1   8       66.73       61.14      2.12 o 
   1   1   8       38.64       43.13      1.39 o 
   2   1   8       95.43       99.56      3.08 o 
   3   1   8       25.09       20.08      0.67 o 
   4   1   8       51.61       49.63      0.95 o 
  -5   2   8       62.08       70.79      1.74 o 
  -4   2   8        8.64       10.18      0.44 o 
  -3   2   8       33.75       35.70      0.86 o 
  -2   2   8        5.48        5.84      0.32 o 
  -1   2   8       31.90       32.54      0.89 o 
   0   2   8       38.83       46.92      1.13 o 
   1   2   8       43.41       44.60      0.87 o 
   2   2   8       90.35       83.52      1.48 o 
   3   2   8        2.22        3.23      0.27 o 
   4   2   8        0.83        0.33      0.10 o 
  -5   3   8        3.21        3.35      0.35 o 
  -4   3   8       12.24       13.89      0.49 o 
  -3   3   8       77.17       94.02      1.99 o 
  -2   3   8       75.80       81.45      1.50 o 
  -1   3   8       86.62       91.57      1.85 o 
   0   3   8      438.12      478.08      5.31 o 
   1   3   8       92.34       93.25      1.26 o 
   2   3   8        5.81        5.51      0.35 o 
   3   3   8        8.02        9.30      0.41 o 
   4   3   8       21.77       22.31      0.67 o 
  -5   4   8        9.92       10.85      0.58 o 
  -4   4   8       81.01       91.97      2.40 o 
  -3   4   8       46.55       51.23      0.99 o 
  -2   4   8       47.57       54.25      1.20 o 
  -1   4   8       72.99       80.40      1.26 o 
   0   4   8       44.49       50.54      1.10 o 
   1   4   8       49.68       53.40      1.16 o 
   2   4   8       19.17       20.10      0.77 o 
   3   4   8       30.93       36.82      2.15 o 
  -5   5   8       17.79       19.73      0.69 o 
  -4   5   8       43.08       51.73      1.40 o 
  -3   5   8       11.97       11.93      0.49 o 
  -2   5   8        6.27        9.60      1.21 o 
  -1   5   8       13.15       15.33      0.49 o 
   0   5   8        1.50        1.55      0.27 o 
   1   5   8       29.21       31.93      1.18 o 
   2   5   8        0.08        0.13      0.08 o 
  -4   6   8       10.00       10.15      0.52 o 
  -3   6   8       19.98       22.11      0.88 o 
  -2   6   8       13.03       15.14      0.76 o 
  -1   6   8       45.95       54.86      1.03 o 
   0   6   8        8.28       10.16      0.40 o 
   1   6   8        7.85        8.85      0.51 o 
  -3   7   8       19.35       20.80      0.70 o 
  -2   7   8      106.44      112.09      1.89 o 
  -1   7   8        6.31        6.33      0.38 o 
  -1  -9   9       59.46       45.09      1.05 o 
  -2  -8   9        5.80        6.48      0.45 o 
  -1  -8   9       28.62       28.57      1.09 o 
  -3  -7   9       30.47       31.03      0.99 o 
  -2  -7   9       60.30       67.91      1.85 o 
  -1  -7   9       44.77       43.22      3.36 o 
   0  -7   9        2.69        2.28      0.23 o 
   1  -7   9       34.33       26.62      2.41 o 
  -4  -6   9       22.14       19.97      0.45 o 
  -3  -6   9      240.77      247.01      6.32 o 
  -2  -6   9       60.86       67.63      4.01 o 
  -1  -6   9      181.83      177.27      3.93 o 
   0  -6   9       27.02       27.76      0.96 o 
   1  -6   9        7.00        8.51      1.52 o 
   2  -6   9       15.42       12.76      0.81 o 
   4  -6   9       46.23       44.32      1.32 o 
   5  -6   9        1.93        1.92      0.20 o 
  -4  -5   9       21.16       19.59      0.56 o 
  -3  -5   9       81.99       85.80      1.49 o 
  -2  -5   9       40.78       44.51      1.52 o 
  -1  -5   9       44.29       46.28      1.15 o 
   0  -5   9        2.17        1.92      0.22 o 
   1  -5   9      121.78      126.09      5.84 o 
   2  -5   9        7.03        6.00      0.57 o 
   3  -5   9       47.46       46.08      1.76 o 
   4  -5   9       14.00       15.09      0.82 o 
   5  -5   9        1.84        1.72      0.21 o 
  -5  -4   9        2.85        2.49      0.22 o 
  -4  -4   9       24.33       24.36      0.70 o 
  -3  -4   9       31.70       34.17      0.97 o 
  -2  -4   9      137.05      143.96      2.88 o 
  -1  -4   9       39.55       40.15      1.05 o 
   0  -4   9        9.84        9.14      0.65 o 
   1  -4   9       41.53       39.99      1.56 o 
   2  -4   9        4.90        5.93      0.56 o 
   3  -4   9      117.80      115.67      2.93 o 
   4  -4   9       48.20       46.42      1.07 o 
   5  -4   9        7.34        7.02      0.43 o 
  -5  -3   9       51.22       51.88      1.23 o 
  -4  -3   9        7.82        7.35      0.41 o 
  -3  -3   9      147.92      153.69      2.24 o 
  -2  -3   9       26.77       24.61      0.79 o 
  -1  -3   9      180.53      186.00      2.34 o 
   0  -3   9       38.30       33.23      1.01 o 
   1  -3   9       67.42       67.19      2.76 o 
   2  -3   9       73.92       71.54      2.25 o 
   3  -3   9       33.08       33.93      1.53 o 
   4  -3   9        2.25        2.10      0.22 o 
  -5  -2   9       32.00       31.46      1.02 o 
  -4  -2   9       42.46       46.58      1.53 o 
  -3  -2   9      520.04      525.53      6.50 o 
  -2  -2   9      174.03      168.23      2.82 o 
  -1  -2   9       40.10       37.98      1.06 o 
   0  -2   9       88.20       85.24      2.23 o 
   1  -2   9      645.39      626.10      7.22 o 
   2  -2   9      445.64      424.23      4.43 o 
   3  -2   9       33.67       35.30      1.03 o 
   4  -2   9       15.91       16.55      0.61 o 
  -5  -1   9       83.52       90.60      1.90 o 
  -4  -1   9      173.15      193.50      3.46 o 
  -3  -1   9      172.88      192.29      2.57 o 
  -2  -1   9        9.39        9.32      0.39 o 
  -1  -1   9       61.16       61.64      2.31 o 
   0  -1   9       20.05       19.19      0.73 o 
   1  -1   9      162.65      152.73      2.51 o 
   2  -1   9      169.09      164.98      2.47 o 
   3  -1   9       71.81       72.81      1.84 o 
   4  -1   9        9.42        8.81      0.60 o 
  -5   0   9       83.21       90.38      1.92 o 
  -4   0   9       36.83       43.40      1.68 o 
  -3   0   9       79.06       84.17      2.22 o 
  -2   0   9       51.43       54.11      1.17 o 
  -1   0   9       44.36       43.71      1.08 o 
   0   0   9       47.70       45.45      1.08 o 
   1   0   9      118.04      125.75      2.13 o 
   2   0   9      123.29      122.96      2.05 o 
   3   0   9       20.82       19.85      0.72 o 
   4   0   9        3.44        3.88      0.37 o 
  -5   1   9        7.54        9.69      0.58 o 
  -4   1   9       61.53       67.42      1.87 o 
  -3   1   9       30.92       35.49      1.11 o 
  -2   1   9       64.77       68.01      1.64 o 
  -1   1   9       73.06       78.40      1.66 o 
   0   1   9       16.93       16.10      0.68 o 
   1   1   9      109.91      118.34      2.00 o 
   2   1   9       19.03       22.23      1.00 o 
   3   1   9       30.24       27.31      0.77 o 
   4   1   9       19.80       19.83      0.75 o 
  -5   2   9        5.82        7.96      0.50 o 
  -4   2   9       38.98       43.40      0.99 o 
  -3   2   9        6.10        6.34      0.41 o 
  -2   2   9       93.40      104.71      3.77 o 
  -1   2   9       78.34       86.07      1.63 o 
   0   2   9      237.10      252.50      2.78 o 
   1   2   9      255.00      255.69      5.32 o 
   2   2   9        6.81        9.37      0.45 o 
   3   2   9        9.57        9.06      0.40 o 
   4   2   9        7.34        6.66      0.36 o 
  -5   3   9       47.98       45.10      1.11 o 
  -4   3   9        0.80        0.67      0.11 o 
  -3   3   9       53.98       56.35      1.17 o 
  -2   3   9       19.65       21.17      1.08 o 
  -1   3   9       14.20       17.09      0.85 o 
   0   3   9       76.74       90.57      1.95 o 
   1   3   9       50.50       53.91      0.89 o 
   2   3   9       21.86       23.06      0.69 o 
   3   3   9       13.65       12.85      0.76 o 
  -5   4   9       76.09       74.22      1.31 o 
  -4   4   9       16.99       17.98      1.00 o 
  -3   4   9       15.67       16.22      0.57 o 
  -2   4   9        6.85        7.12      0.53 o 
  -1   4   9      147.57      170.60      2.39 o 
   0   4   9      175.23      194.62      2.21 o 
   1   4   9        6.52        7.14      0.57 o 
   2   4   9       14.79       14.34      0.74 o 
  -4   5   9       39.52       42.64      1.06 o 
  -3   5   9       21.23       22.90      0.62 o 
  -2   5   9        9.69       12.09      0.47 o 
  -1   5   9        7.24        8.18      0.40 o 
   0   5   9       34.08       37.77      1.24 o 
   1   5   9        8.15        9.41      0.55 o 
   2   5   9       29.54       31.14      0.79 o 
  -3   6   9        7.29        7.56      0.41 o 
  -2   6   9       33.83       35.85      0.97 o 
  -1   6   9       73.41       77.98      1.49 o 
   0   6   9       69.58       82.37      1.55 o 
   1   6   9        8.17        7.81      0.37 o 
   0  -9  10        6.63        6.63      0.46 o 
  -2  -8  10       50.81       43.99      0.77 o 
  -1  -8  10        1.00        0.88      0.16 o 
   1  -8  10        7.63        8.39      0.63 o 
   3  -8  10       24.25       18.92      0.74 o 
  -3  -7  10       25.09       21.83      0.71 o 
  -2  -7  10       36.03       38.69      1.22 o 
  -1  -7  10       16.11       16.90      0.86 o 
   0  -7  10        5.97        6.58      1.28 o 
   3  -7  10        2.83        2.87      0.35 o 
   4  -7  10        4.85        4.32      0.32 o 
  -3  -6  10       20.69       22.07      0.88 o 
  -2  -6  10        9.25        9.51      0.68 o 
  -1  -6  10       10.04        9.66      0.65 o 
   0  -6  10       45.22       37.73      1.81 o 
   1  -6  10        7.74        7.21      0.45 o 
   2  -6  10       20.97       21.29      1.09 o 
   3  -6  10       24.16       22.95      1.09 o 
   4  -6  10        5.77        4.37      0.31 o 
  -4  -5  10        0.44        0.46      0.09 o 
  -3  -5  10        8.88        9.17      0.41 o 
  -2  -5  10       20.59       22.97      1.07 o 
  -1  -5  10      105.15      100.82      3.23 o 
   0  -5  10       40.19       37.52      1.58 o 
   1  -5  10       13.41       10.36      0.94 o 
   2  -5  10      147.45      135.21      6.21 o 
   3  -5  10      165.17      166.41      3.31 o 
   4  -5  10       35.28       34.79      0.78 o 
  -4  -4  10       10.17       12.69      0.61 o 
  -3  -4  10       65.31       69.00      1.30 o 
  -2  -4  10      143.39      144.63      4.67 o 
  -1  -4  10       93.49       96.82      2.25 o 
   0  -4  10        2.82        2.69      0.28 o 
   1  -4  10       50.47       48.77      1.73 o 
   2  -4  10      117.25      109.88      2.76 o 
   3  -4  10       28.18       26.92      1.27 o 
   4  -4  10       27.33       24.53      0.67 o 
  -4  -3  10       31.72       31.22      1.08 o 
  -3  -3  10       23.00       22.53      0.76 o 
  -2  -3  10       21.36       21.08      0.79 o 
  -1  -3  10       71.38       65.66      1.45 o 
   0  -3  10      110.38      107.77      3.52 o 
   1  -3  10      131.84      123.48      3.28 o 
   2  -3  10       13.63       13.66      0.67 o 
   3  -3  10       18.80       18.65      1.04 o 
   4  -3  10       19.98       20.95      0.82 o 
  -5  -2  10       48.61       49.26      1.12 o 
  -4  -2  10       64.44       69.33      1.74 o 
  -3  -2  10       27.67       29.28      0.89 o 
  -2  -2  10       32.97       35.72      1.03 o 
  -1  -2  10       29.25       29.74      1.33 o 
   0  -2  10      120.77      117.90      3.13 o 
   1  -2  10      398.38      369.23      4.14 o 
   2  -2  10      123.02      117.00      3.31 o 
   3  -2  10        9.51        9.11      0.47 o 
   4  -2  10       31.68       34.06      0.76 o 
  -5  -1  10        0.44        0.50      0.11 o 
  -4  -1  10       56.35       56.69      1.14 o 
  -3  -1  10        8.00        9.12      0.67 o 
  -2  -1  10       28.23       29.03      1.40 o 
  -1  -1  10      153.45      148.68      2.34 o 
   0  -1  10       54.40       52.82      1.22 o 
   1  -1  10       10.66       10.89      0.61 o 
   2  -1  10       26.12       26.94      0.91 o 
   3  -1  10       49.80       45.98      1.56 o 
   4  -1  10       19.14       19.70      0.78 o 
  -5   0  10        7.85        8.40      0.47 o 
  -4   0  10        2.78        3.28      0.30 o 
  -3   0  10        4.37        4.41      0.34 o 
  -2   0  10        3.65        3.64      0.26 o 
  -1   0  10       44.26       48.26      1.33 o 
   0   0  10       46.85       50.73      1.24 o 
   1   0  10        1.90        2.46      0.27 o 
   2   0  10       50.98       51.66      1.14 o 
   3   0  10        5.08        4.87      0.46 o 
   4   0  10       47.54       54.00      1.20 o 
  -5   1  10       20.05       22.37      0.76 o 
  -4   1  10       82.58       90.98      3.16 o 
  -3   1  10        9.62       10.34      0.51 o 
  -2   1  10        9.69       11.80      0.45 o 
  -1   1  10      191.52      202.47      2.69 o 
   0   1  10      215.12      224.48      2.80 o 
   1   1  10       39.45       42.71      1.04 o 
   2   1  10       27.42       27.01      1.02 o 
   3   1  10        6.35        6.33      0.33 o 
  -4   2  10        4.97        5.42      0.31 o 
  -3   2  10       56.65       65.05      1.83 o 
  -2   2  10        6.03        8.40      0.67 o 
  -1   2  10      125.44      139.54      2.39 o 
   0   2  10      217.71      245.40      3.56 o 
   1   2  10       24.21       27.45      0.99 o 
   2   2  10       43.03       45.11      0.97 o 
   3   2  10        8.26        6.94      0.42 o 
  -4   3  10       22.28       20.98      0.76 o 
  -3   3  10      109.33      131.35      2.54 o 
  -2   3  10       20.72       25.89      1.11 o 
  -1   3  10        8.09        7.96      0.55 o 
   0   3  10      127.29      140.19      1.81 o 
   1   3  10        1.97        2.23      0.31 o 
   2   3  10       11.56       12.51      0.43 o 
  -3   4  10       15.62       18.64      0.79 o 
  -2   4  10       25.91       32.84      1.14 o 
  -1   4  10       17.26       21.33      0.66 o 
   0   4  10       23.43       25.74      1.04 o 
   1   4  10        9.48       10.36      0.59 o 
   2   4  10        2.89        2.88      0.23 o 
  -2   5  10       85.63      104.05      1.89 o 
  -1   5  10       21.39       25.29      0.83 o 
   0   5  10       22.55       23.41      0.80 o 
   1   5  10        1.78        1.76      0.19 o 
  -1  -8  11       57.28       58.76      1.43 o 
   0  -8  11       44.11       47.74      1.39 o 
   1  -8  11        7.08        6.58      0.47 o 
   2  -8  11        9.88       10.07      0.56 o 
  -2  -7  11       37.21       37.17      0.76 o 
  -1  -7  11       12.36       11.92      0.48 o 
   0  -7  11       55.85       60.86      1.87 o 
   1  -7  11       18.47       19.69      0.98 o 
   3  -7  11       14.43       11.91      0.58 o 
  -3  -6  11        9.87        8.84      0.47 o 
  -2  -6  11       16.97       17.13      0.60 o 
  -1  -6  11       12.09       12.08      0.55 o 
   0  -6  11       23.41       24.40      1.12 o 
   1  -6  11        7.50        8.85      0.72 o 
   2  -6  11       11.84       11.39      0.69 o 
   3  -6  11       21.53       21.43      0.91 o 
  -3  -5  11        6.94        6.99      0.49 o 
  -2  -5  11       73.51       79.32      1.48 o 
  -1  -5  11       26.00       27.90      0.85 o 
   0  -5  11       10.37       12.43      0.84 o 
   1  -5  11       21.09       17.59      0.96 o 
   2  -5  11       64.66       67.67      1.38 o 
   3  -5  11       18.83       18.33      0.90 o 
   4  -5  11        4.79        4.77      0.31 o 
  -4  -4  11       38.32       38.06      0.96 o 
  -3  -4  11       55.56       58.66      1.62 o 
  -2  -4  11        8.67        8.31      0.46 o 
  -1  -4  11       20.25       20.23      0.75 o 
   0  -4  11       57.99       57.56      3.44 o 
   1  -4  11        9.16       10.78      0.76 o 
   2  -4  11      171.12      176.32      2.40 o 
   3  -4  11       10.18        9.02      0.62 o 
   4  -4  11       16.78       13.92      1.00 o 
  -4  -3  11       65.22       59.63      1.11 o 
  -3  -3  11       72.05       65.15      1.57 o 
  -2  -3  11       11.43       10.50      0.97 o 
  -1  -3  11       18.78       20.22      1.09 o 
   0  -3  11      199.96      191.33      5.11 o 
   1  -3  11      102.34      103.58      1.94 o 
   2  -3  11        1.72        1.50      0.24 o 
   3  -3  11       34.31       35.64      1.32 o 
   4  -3  11        7.11        8.64      0.45 o 
  -4  -2  11      107.61      108.97      1.40 o 
  -3  -2  11        9.61       11.10      0.65 o 
  -2  -2  11       91.41       95.70      2.53 o 
  -1  -2  11       49.64       51.77      1.31 o 
   0  -2  11      121.95      123.53      1.66 o 
   1  -2  11       30.48       28.74      0.97 o 
   2  -2  11       59.43       60.01      1.30 o 
   3  -2  11       17.29       16.78      0.85 o 
   4  -2  11        2.76        3.02      0.25 o 
  -4  -1  11       14.56       16.61      0.51 o 
  -3  -1  11        4.30        4.64      0.31 o 
  -2  -1  11       16.25       17.45      0.71 o 
  -1  -1  11        6.83        7.92      0.49 o 
   0  -1  11        3.53        3.19      0.35 o 
   1  -1  11        0.76        1.52      0.31 o 
   2  -1  11       42.09       45.91      1.09 o 
   3  -1  11        4.19        5.51      0.45 o 
  -4   0  11        7.46        8.54      0.57 o 
  -3   0  11       39.60       45.04      0.99 o 
  -2   0  11       18.00       20.69      0.75 o 
  -1   0  11       24.09       27.05      0.89 o 
   0   0  11       29.83       33.71      0.96 o 
   1   0  11       86.09       86.36      3.29 o 
   2   0  11       29.53       26.95      1.11 o 
   3   0  11       18.24       19.99      0.79 o 
  -4   1  11        9.24        8.11      0.48 o 
  -3   1  11       27.32       29.82      1.16 o 
  -2   1  11      130.22      138.25      3.76 o 
  -1   1  11      397.01      443.55      4.20 o 
   0   1  11       92.86      103.23      1.58 o 
   1   1  11        8.87        9.21      0.59 o 
   2   1  11        3.14        3.42      0.25 o 
   3   1  11       39.65       41.49      1.00 o 
  -4   2  11       11.09       10.38      0.49 o 
  -3   2  11        8.52        9.48      0.60 o 
  -2   2  11        1.16        1.18      0.23 o 
  -1   2  11        7.47        6.25      0.93 o 
   0   2  11       50.10       56.73      2.10 o 
   1   2  11       20.53       25.05      1.03 o 
   2   2  11       10.83       11.48      0.89 o 
  -3   3  11        6.50        7.68      0.48 o 
  -2   3  11       11.04       12.87      0.69 o 
  -1   3  11       10.69       13.06      0.50 o 
   0   3  11       86.75      101.54      1.93 o 
   1   3  11        0.31        0.94      0.18 o 
  -3   4  11        0.91        0.91      0.14 o 
  -2   4  11        3.66        4.98      0.37 o 
  -1   4  11       62.55       69.88      4.08 o 
   0   4  11        5.95        6.22      0.41 o 
   1   4  11        1.48        1.32      0.16 o 
  -1  -7  12       23.87       21.78      0.85 o 
   0  -7  12       11.66       11.26      0.65 o 
   1  -7  12       27.74       24.75      0.89 o 
   2  -7  12       13.93       14.05      0.64 o 
  -2  -6  12        7.41        6.61      0.44 o 
  -1  -6  12        2.01        1.52      0.27 o 
   0  -6  12        0.51        1.07      0.24 o 
   1  -6  12        5.49        5.27      0.47 o 
   2  -6  12       53.31       48.79      1.39 o 
   3  -6  12        0.67        0.48      0.10 o 
  -3  -5  12        7.91        7.76      0.41 o 
  -2  -5  12       24.68       25.63      1.02 o 
  -1  -5  12        3.76        3.68      0.45 o 
   0  -5  12        1.80        1.55      0.31 o 
   1  -5  12       35.85       35.28      1.98 o 
   2  -5  12       43.80       38.67      1.46 o 
   3  -5  12       26.19       25.76      0.86 o 
  -3  -4  12       12.23       12.85      0.61 o 
  -2  -4  12       45.68       48.87      1.53 o 
  -1  -4  12       22.82       22.71      1.18 o 
   0  -4  12       62.78       62.03      2.15 o 
   1  -4  12       34.87       33.78      1.51 o 
   2  -4  12       11.43       10.04      0.46 o 
   3  -4  12       33.29       31.13      0.99 o 
  -3  -3  12       39.45       38.68      1.18 o 
  -2  -3  12       20.22       20.94      0.87 o 
  -1  -3  12       26.85       26.22      0.83 o 
   0  -3  12       13.96       12.16      0.58 o 
   1  -3  12        9.82       10.28      0.52 o 
   2  -3  12       52.16       53.07      1.47 o 
   3  -3  12       35.72       36.47      1.07 o 
  -4  -2  12       49.79       42.46      0.96 o 
  -3  -2  12        0.59        0.52      0.12 o 
  -2  -2  12        9.06        9.94      0.48 o 
  -1  -2  12       65.07       66.87      1.35 o 
   0  -2  12        1.56        1.57      0.19 o 
   1  -2  12       22.52       21.43      0.74 o 
   2  -2  12        6.24        6.57      0.36 o 
   3  -2  12       20.64       20.71      0.76 o 
  -4  -1  12       71.92       68.63      1.30 o 
  -3  -1  12       32.40       35.72      1.17 o 
  -2  -1  12        5.51        6.25      0.37 o 
  -1  -1  12      106.50      114.03      1.79 o 
   0  -1  12        4.71        4.53      0.32 o 
   1  -1  12       11.21       11.08      0.51 o 
   2  -1  12       36.90       33.50      1.12 o 
   3  -1  12        3.78        4.01      0.30 o 
  -4   0  12       14.98       14.04      0.53 o 
  -3   0  12      143.18      157.73      2.66 o 
  -2   0  12      185.06      205.48      9.71 o 
  -1   0  12       36.81       39.53      0.97 o 
   0   0  12        1.71        2.27      0.22 o 
   1   0  12        7.44        7.73      0.39 o 
   2   0  12       74.63       81.59      1.17 o 
  -3   1  12       61.92       69.33      1.55 o 
  -2   1  12      115.54      134.04      2.48 o 
  -1   1  12       62.72       71.11      1.25 o 
   0   1  12       56.40       64.45      1.49 o 
   1   1  12       10.99       10.48      0.62 o 
   2   1  12       16.71       14.22      1.82 o 
  -3   2  12        4.30        4.83      0.35 o 
  -2   2  12        6.07        6.82      0.47 o 
  -1   2  12      193.79      211.68      3.75 o 
   0   2  12       58.17       62.06      3.55 o 
   1   2  12        2.00        2.58      0.26 o 
  -3   3  12        1.94        1.93      0.19 o 
  -2   3  12        4.42        5.67      0.37 o 
  -1   3  12      107.44      107.85      7.82 o 
   0   3  12       15.48       17.18      0.66 o 
  -1  -6  13       23.91       22.48      0.78 o 
   0  -6  13       19.68       18.60      0.76 o 
   1  -6  13       16.09       12.83      0.45 o 
  -2  -5  13        6.89        6.87      0.37 o 
  -1  -5  13       17.58       15.48      2.20 o 
   0  -5  13       13.85       11.74      2.06 o 
   1  -5  13       81.87       73.64      2.52 o 
   2  -5  13       38.61       35.29      0.97 o 
  -2  -4  13       19.90       18.99      2.30 o 
  -1  -4  13        4.57        3.89      0.25 o 
   0  -4  13       29.03       32.08      1.18 o 
   1  -4  13       25.69       24.76      0.67 o 
   2  -4  13       19.07       19.53      0.74 o 
  -3  -3  13        6.03        6.27      0.36 o 
  -2  -3  13        6.47        6.60      0.64 o 
  -1  -3  13       12.09       10.68      0.44 o 
   0  -3  13        1.52        1.98      0.29 o 
   1  -3  13        7.71        6.56      0.34 o 
   2  -3  13       25.96       23.19      0.81 o 
  -3  -2  13        5.61        5.20      0.34 o 
  -2  -2  13        1.98        2.22      0.18 o 
  -1  -2  13        6.19        7.22      0.36 o 
   0  -2  13       42.00       46.08      1.44 o 
   1  -2  13       20.09       16.87      1.96 o 
   2  -2  13       17.45       13.30      0.56 o 
  -3  -1  13       13.00       15.26      0.60 o 
  -2  -1  13       16.99       15.56      1.45 o 
  -1  -1  13       52.48       54.35      1.01 o 
   0  -1  13       19.76       21.53      0.93 o 
   1  -1  13       48.00       49.05      1.32 o 
  -3   0  13       49.07       55.12      1.16 o 
  -2   0  13       97.93      103.74      1.90 o 
  -1   0  13       26.24       29.25      0.68 o 
   0   0  13       15.29       17.16      0.78 o 
   1   0  13       34.07       37.55      1.05 o 
  -2   1  13       10.61       11.87      0.54 o 
  -1   1  13        6.92        6.97      0.36 o 
   0   1  13        5.60        6.15      0.41 o 
   1   1  13        1.30        1.81      0.20 o 
  -2   2  13        1.34        1.52      0.16 o 
   0  -4  14       12.60       12.35      0.54 o 
  -1  -3  14      102.83       93.89      1.64 o 
   0  -3  14        3.82        2.83      0.27 o 
  -1  -2  14        3.25        3.31      0.28 o 
   0  -2  14        6.14        5.78      0.38 o 
                                                 
